# Supplementary material for: 2,2-Diphenyl­acetamide
Source: Acta Crystallogr Sect E Struct Rep Online. 2011 Jul 9;67(Pt 8):o1992–3. doi: 10.1107/S1600536811026717 (PMC3213448; doi:10.1107/S1600536811026717)
Supplement: Supplementary file 1 [file e-67-o1992-sup1.cif]

##############################################################################
#                                                                            #
# This CIF contains the data in a paper accepted for publication in          #
# Acta Crystallographica Section E. It conforms to the requirements of       #
# Notes for Authors for Acta Crystallographica Section E, and has been       #
# peer reviewed under the auspices of the IUCr Commission on Journals.       #
#                                                                            #
# Full details of the Crystallographic Information File format               #
# are given in the paper "The Crystallographic Information File (CIF):       #
# a New Standard Archive File for Crystallography" by S. R. Hall, F. H.      #
# Allen and I. D. Brown [Acta Cryst. (1991), A47, 655-685].                  #
#                                                                            #
# The current version of the core CIF dictionary is obtainable from          #
# ftp://ftp.iucr.org/pub/cif_core.dic.                                       #
#                                                                            #
# Software is freely available for graphical display of the structure(s)     #
# in this CIF. For information consult the CIF software page                 #
# http://www.iucr.org/resources/cif/software.                                #
#                                                                            #
# This file may be used for bona fide research purposes within the           #
# scientific community so long as proper attribution is given to the journal # 
# article from which it was obtained.                                        #
#                                                                            #
##############################################################################
data_global
_audit_creation_method     SHELXL-97
_journal_date_recd_electronic     2011-07-03
_journal_date_accepted     2011-07-05
_journal_name_full     'Acta Crystallographica, Section E'
_journal_year     2011
_journal_volume     67
_journal_issue      8
_journal_page_first     o1992
_journal_page_last     o1993
_journal_paper_category     QO
_journal_coeditor_code     JH2307
_publ_contact_author_name     'Jasinski, Jerry P.'
_publ_contact_author_address
;
Department of Chemistry
Keene State College
229 Main Street
Keene, New Hampshire 03435, USA
;
_publ_contact_author_email     jjasinski@keene.edu
_publ_contact_author_fax     ?
_publ_contact_author_phone     '603 358-2563'
_publ_section_title
;
2,2-Diphenylacetamide
;
loop_
    _publ_author_name
    _publ_author_address
    'Jasinski, Jerry P.'
;
Department of Chemistry
Keene State College
229 Main Street
Keene, NH 03435-2001, USA
;
    'Golen, James A.'
;
Department of Chemistry
Keene State College
229 Main Street
Keene, NH 03435-2001, USA
;
    'Siddegowda, M. S.'
;
Department of Studies in Chemistry
University of Mysore
Manasagangotri, Mysore 570 006, India
;
    'Yathirajan, H. S.'
;
Department of Studies in Chemistry
University of Mysore
Manasagangotri, Mysore 570 006, India
;
    'Swamy, M. T.'
;
Department of Chemistry
Sambhram Institute of Technology
Bangalore 560 097, India
;
data_I
_chemical_name_systematic
;
2,2-Diphenylacetamide
;
_chemical_name_common     ?
_chemical_formula_moiety     'C14 H13 N O'
_chemical_formula_sum     'C14 H13 N O'
_chemical_formula_iupac     'C14 H13 N O'
_chemical_formula_weight     211.25
_chemical_melting_point     ?
_symmetry_cell_setting     monoclinic
_symmetry_space_group_name_H-M     'P 21'
_symmetry_space_group_name_Hall     'P 2yb'
loop_
    _symmetry_equiv_pos_as_xyz
    'x, y, z'
    '-x, y+1/2, -z'
_cell_length_a     5.1687(3)
_cell_length_b     28.5511(13)
_cell_length_c     7.8006(4)
_cell_angle_alpha     90.00
_cell_angle_beta     98.152(5)
_cell_angle_gamma     90.00
_cell_volume     1139.52(10)
_cell_formula_units_Z     4
_cell_measurement_reflns_used     5082
_cell_measurement_theta_min     4.6424
_cell_measurement_theta_max     70.4133
_cell_measurement_temperature     173(2)
_exptl_crystal_description     block
_exptl_crystal_colour     colorless
_exptl_crystal_size_max     0.40
_exptl_crystal_size_mid     0.25
_exptl_crystal_size_min     0.20
_exptl_crystal_density_diffrn     1.231
_exptl_crystal_density_meas     ?
_exptl_crystal_density_method     'not measured'
_exptl_crystal_F_000     448
_exptl_absorpt_coefficient_mu     0.612
_exptl_absorpt_correction_type     multi-scan
_exptl_absorpt_process_details
;
(CrysAlis RED; Oxford Diffraction, 2010)
;
_exptl_absorpt_correction_T_min     0.7918
_exptl_absorpt_correction_T_max     0.8873
_exptl_special_details
;
;
_diffrn_ambient_temperature     173(2)
_diffrn_radiation_type     CuK\a
_diffrn_radiation_wavelength     1.54178
_diffrn_radiation_source     'Enhance (Cu) X-ray Source'
_diffrn_radiation_monochromator     'graphite'
_diffrn_measurement_device_type     'Oxford Diffraction Xcalibur Eos Gemini'
_diffrn_measurement_method     \w
_diffrn_detector_area_resol_mean     16.1500
_diffrn_reflns_number     6490
_diffrn_reflns_av_R_equivalents     0.0171
_diffrn_reflns_av_sigmaI/netI     0.0167
_diffrn_reflns_theta_min     5.73
_diffrn_reflns_theta_max     70.54
_diffrn_reflns_theta_full     68.00
_diffrn_measured_fraction_theta_max     0.991
_diffrn_measured_fraction_theta_full     0.999
_diffrn_reflns_limit_h_min     -6
_diffrn_reflns_limit_h_max     6
_diffrn_reflns_limit_k_min     -34
_diffrn_reflns_limit_k_max     34
_diffrn_reflns_limit_l_min     -9
_diffrn_reflns_limit_l_max     8
_diffrn_standards_number     0
_diffrn_standards_interval_count     ?
_diffrn_standards_interval_time     ?
_diffrn_standards_decay_%     ?
_refine_special_details
;
Refinement of <i>F</i>^2^ against ALL reflections. The weighted <i>R</i>-factor
<i>wR</i> and goodness of fit <i>S</i> are based on <i>F</i>^2^, conventional
<i>R</i>-factors <i>R</i> are based on <i>F</i>, with <i>F</i> set to zero for
negative <i>F</i>^2^. The threshold expression of <i>F</i>^2^ >
\s(<i>F</i>^2^) is used only for calculating <i>R</i>-factors(gt) <i>etc</i>.
and is not relevant to the choice of reflections for refinement.
<i>R</i>-factors based on <i>F</i>^2^ are statistically about twice as large
as those based on <i>F</i>, and <i>R</i>- factors based on ALL data will be
even larger.
;
_reflns_number_total     3978
_reflns_number_gt     3869
_reflns_threshold_expression     I>2\s(I)
_refine_ls_structure_factor_coef     Fsqd
_refine_ls_matrix_type     full
_refine_ls_R_factor_all     0.0383
_refine_ls_R_factor_gt     0.0370
_refine_ls_wR_factor_gt     0.1051
_refine_ls_wR_factor_ref     0.1069
_refine_ls_goodness_of_fit_ref     1.071
_refine_ls_restrained_S_all     1.070
_refine_ls_number_reflns     3978
_refine_ls_number_parameters     303
_refine_ls_number_restraints     9
_refine_ls_hydrogen_treatment     mixed
_refine_ls_weighting_scheme     calc
_refine_ls_weighting_details
         'calc w=1/[\s^2^(Fo^2^)+(0.0695P)^2^+0.1057P] where P=(Fo^2^+2Fc^2^)/3'
_atom_sites_solution_hydrogens     geom
_atom_sites_solution_primary     direct
_atom_sites_solution_secondary     difmap
_refine_ls_shift/su_max     0.027
_refine_ls_shift/su_mean     0.006
_refine_diff_density_max     0.206
_refine_diff_density_min     -0.199
_refine_ls_extinction_method     '<i>SHELXL97</i> (Sheldrick, 2008)'
_refine_ls_extinction_coef     0.0118(13)
_refine_ls_extinction_expression
                                  'Fc^*^=kFc[1+0.001xFc^2^\l^3^/sin(2\q)]^-1/4^'
_refine_ls_abs_structure_details     ?
_refine_ls_abs_structure_Flack     ?
loop_
    _atom_type_symbol
    _atom_type_description
    _atom_type_scat_dispersion_real
    _atom_type_scat_dispersion_imag
    _atom_type_scat_source
    'C' 'C' 0.0181 0.0091
                         'International Tables Vol C Tables 4.2.6.8 and 6.1.1.4'
    'H' 'H' 0.0000 0.0000
                         'International Tables Vol C Tables 4.2.6.8 and 6.1.1.4'
    'N' 'N' 0.0311 0.0180
                         'International Tables Vol C Tables 4.2.6.8 and 6.1.1.4'
    'O' 'O' 0.0492 0.0322
                         'International Tables Vol C Tables 4.2.6.8 and 6.1.1.4'
_computing_data_collection     '<i>CrysAlis PRO</i> (Oxford Diffraction, 2010)'
_computing_cell_refinement     '<i>CrysAlis PRO</i> (Oxford Diffraction, 2010)'
_computing_data_reduction     '<i>CrysAlis RED</i> (Oxford Diffraction, 2010)'
_computing_structure_solution     '<i>SHELXS97</i> (Sheldrick, 2008)'
_computing_structure_refinement     '<i>SHELXL97</i> (Sheldrick, 2008)'
_computing_molecular_graphics     '<i>SHELXTL</i> (Sheldrick, 2008)'
_computing_publication_material     '<i>SHELXTL</i> (Sheldrick, 2008)'
loop_
    _atom_site_type_symbol
    _atom_site_label
    _atom_site_fract_x
    _atom_site_fract_y
    _atom_site_fract_z
    _atom_site_U_iso_or_equiv
    _atom_site_adp_type
    _atom_site_calc_flag
    _atom_site_refinement_flags
    _atom_site_occupancy
    _atom_site_symmetry_multiplicity
    _atom_site_disorder_assembly
    _atom_site_disorder_group
    N N1 0.9797(3) 0.54261(6) 0.6365(2) 0.0459(3) Uani d D 1 1 . .
    H H1B 1.121(3) 0.5307(8) 0.600(3) 0.055 Uiso d D 1 1 . .
    H H1A 0.984(5) 0.5667(6) 0.706(3) 0.055 Uiso d D 1 1 . .
    O O2 1.0081(2) 0.62240(4) -0.11977(17) 0.0465(3) Uani d . 1 1 . .
    O O1 0.5496(2) 0.53784(5) 0.64407(16) 0.0459(3) Uani d . 1 1 . .
    N N2 0.5779(3) 0.61736(6) -0.1120(2) 0.0469(4) Uani d D 1 1 . .
    H H2B 0.561(5) 0.5935(6) -0.185(3) 0.056 Uiso d D 1 1 . .
    H H2A 0.431(3) 0.6281(9) -0.080(3) 0.056 Uiso d D 1 1 . .
    C C1 0.7494(3) 0.52226(5) 0.5965(2) 0.0359(3) Uani d . 1 1 . .
    C C2 0.7440(3) 0.47718(6) 0.4902(2) 0.0377(3) Uani d . 1 1 . .
    H H2C 0.9097 0.4758 0.4381 0.045 Uiso calc R 1 1 . .
    C C3 0.5167(3) 0.47744(6) 0.3416(2) 0.0406(4) Uani d . 1 1 . .
    C C4 0.4550(5) 0.51789(8) 0.2469(3) 0.0678(6) Uani d . 1 1 . .
    H H4A 0.5534 0.5456 0.2759 0.081 Uiso calc R 1 1 . .
    C C5 0.2520(6) 0.51860(10) 0.1106(4) 0.0824(8) Uani d . 1 1 . .
    H H5A 0.2130 0.5467 0.0469 0.099 Uiso calc R 1 1 . .
    C C6 0.1062(5) 0.47893(10) 0.0666(3) 0.0683(6) Uani d . 1 1 . .
    H H6A -0.0353 0.4796 -0.0254 0.082 Uiso calc R 1 1 . .
    C C7 0.1684(4) 0.43851(9) 0.1575(3) 0.0577(5) Uani d . 1 1 . .
    H H7A 0.0707 0.4108 0.1272 0.069 Uiso calc R 1 1 . .
    C C8 0.3724(4) 0.43764(7) 0.2933(2) 0.0461(4) Uani d . 1 1 . .
    H H8A 0.4138 0.4092 0.3543 0.055 Uiso calc R 1 1 . .
    C C9 0.7419(3) 0.43519(5) 0.6105(2) 0.0375(3) Uani d . 1 1 . .
    C C10 0.5760(4) 0.43225(7) 0.7334(3) 0.0518(4) Uani d . 1 1 . .
    H H10A 0.4577 0.4571 0.7451 0.062 Uiso calc R 1 1 . .
    C C11 0.5795(5) 0.39352(9) 0.8402(3) 0.0606(5) Uani d . 1 1 . .
    H H11A 0.4630 0.3921 0.9239 0.073 Uiso calc R 1 1 . .
    C C12 0.7488(5) 0.35715(8) 0.8270(3) 0.0607(5) Uani d . 1 1 . .
    H H12A 0.7521 0.3309 0.9020 0.073 Uiso calc R 1 1 . .
    C C13 0.9135(5) 0.35925(9) 0.7036(4) 0.0738(7) Uani d . 1 1 . .
    H H13A 1.0288 0.3340 0.6910 0.089 Uiso calc R 1 1 . .
    C C14 0.9117(4) 0.39807(8) 0.5981(3) 0.0607(5) Uani d . 1 1 . .
    H H14A 1.0294 0.3994 0.5151 0.073 Uiso calc R 1 1 . .
    C C15 0.8083(3) 0.63780(6) -0.0712(2) 0.0355(3) Uani d . 1 1 . .
    C C16 0.8143(3) 0.68289(5) 0.0360(2) 0.0367(3) Uani d . 1 1 . .
    H H16A 0.6495 0.6841 0.0892 0.044 Uiso calc R 1 1 . .
    C C17 0.8148(3) 0.72535(6) -0.0840(2) 0.0373(3) Uani d . 1 1 . .
    C C18 0.9825(4) 0.72830(7) -0.2076(2) 0.0505(4) Uani d . 1 1 . .
    H H18A 1.1005 0.7034 -0.2201 0.061 Uiso calc R 1 1 . .
    C C19 0.9779(4) 0.76758(8) -0.3129(3) 0.0594(5) Uani d . 1 1 . .
    H H19A 1.0941 0.7694 -0.3967 0.071 Uiso calc R 1 1 . .
    C C20 0.8089(5) 0.80352(7) -0.2976(3) 0.0585(5) Uani d . 1 1 . .
    H H20A 0.8061 0.8301 -0.3710 0.070 Uiso calc R 1 1 . .
    C C21 0.6427(5) 0.80100(8) -0.1751(3) 0.0654(6) Uani d . 1 1 . .
    H H21A 0.5257 0.8260 -0.1627 0.078 Uiso calc R 1 1 . .
    C C22 0.6461(4) 0.76191(7) -0.0699(3) 0.0533(5) Uani d . 1 1 . .
    H H22A 0.5294 0.7603 0.0137 0.064 Uiso calc R 1 1 . .
    C C23 1.0422(3) 0.68233(6) 0.1827(2) 0.0404(3) Uani d . 1 1 . .
    C C24 1.1076(5) 0.64165(8) 0.2764(3) 0.0702(6) Uani d . 1 1 . .
    H H24A 1.0119 0.6137 0.2462 0.084 Uiso calc R 1 1 . .
    C C25 1.3098(6) 0.64110(11) 0.4128(3) 0.0848(8) Uani d . 1 1 . .
    H H25A 1.3508 0.6129 0.4757 0.102 Uiso calc R 1 1 . .
    C C26 1.4513(5) 0.68078(11) 0.4580(3) 0.0696(6) Uani d . 1 1 . .
    H H26A 1.5922 0.6801 0.5505 0.084 Uiso calc R 1 1 . .
    C C27 1.3884(4) 0.72136(9) 0.3690(3) 0.0608(5) Uani d . 1 1 . .
    H H27A 1.4847 0.7491 0.4008 0.073 Uiso calc R 1 1 . .
    C C28 1.1853(4) 0.72226(7) 0.2329(2) 0.0468(4) Uani d . 1 1 . .
    H H28A 1.1432 0.7508 0.1727 0.056 Uiso calc R 1 1 . .
loop_
    _atom_site_aniso_label
    _atom_site_aniso_U_11
    _atom_site_aniso_U_22
    _atom_site_aniso_U_33
    _atom_site_aniso_U_12
    _atom_site_aniso_U_13
    _atom_site_aniso_U_23
    N1 0.0328(6) 0.0411(8) 0.0651(9) -0.0033(6) 0.0110(6) -0.0140(7)
    O2 0.0316(5) 0.0435(7) 0.0654(7) -0.0009(5) 0.0106(5) -0.0159(5)
    O1 0.0321(5) 0.0424(6) 0.0639(7) -0.0001(5) 0.0093(5) -0.0150(6)
    N2 0.0325(6) 0.0435(8) 0.0652(9) -0.0021(6) 0.0086(6) -0.0147(7)
    C1 0.0322(7) 0.0325(8) 0.0430(8) 0.0009(5) 0.0051(6) -0.0007(6)
    C2 0.0361(7) 0.0352(8) 0.0436(8) -0.0012(6) 0.0116(6) -0.0032(7)
    C3 0.0436(8) 0.0388(9) 0.0407(8) -0.0019(6) 0.0107(6) -0.0039(7)
    C4 0.0871(15) 0.0441(11) 0.0663(13) -0.0108(10) -0.0092(11) 0.0077(9)
    C5 0.107(2) 0.0650(15) 0.0660(14) -0.0016(14) -0.0202(14) 0.0137(12)
    C6 0.0713(13) 0.0847(16) 0.0442(10) 0.0011(12) -0.0085(9) -0.0065(10)
    C7 0.0624(11) 0.0665(13) 0.0438(9) -0.0133(10) 0.0061(8) -0.0125(9)
    C8 0.0545(9) 0.0452(10) 0.0398(8) -0.0061(8) 0.0109(7) -0.0068(7)
    C9 0.0368(7) 0.0332(8) 0.0423(8) -0.0013(6) 0.0048(6) -0.0052(6)
    C10 0.0547(10) 0.0487(11) 0.0557(10) 0.0113(8) 0.0204(8) 0.0036(8)
    C11 0.0734(13) 0.0576(11) 0.0565(11) 0.0015(10) 0.0284(10) 0.0067(10)
    C12 0.0769(13) 0.0434(11) 0.0636(12) 0.0004(10) 0.0164(10) 0.0106(9)
    C13 0.0837(15) 0.0440(11) 0.1012(18) 0.0193(11) 0.0389(14) 0.0163(11)
    C14 0.0657(12) 0.0439(10) 0.0795(14) 0.0133(9) 0.0346(10) 0.0054(10)
    C15 0.0327(7) 0.0324(7) 0.0418(7) -0.0002(6) 0.0066(6) -0.0006(6)
    C16 0.0357(7) 0.0337(8) 0.0430(8) -0.0020(6) 0.0129(6) -0.0041(7)
    C17 0.0363(7) 0.0358(8) 0.0399(7) -0.0021(6) 0.0055(6) -0.0057(6)
    C18 0.0531(10) 0.0481(10) 0.0534(10) 0.0080(8) 0.0186(8) 0.0042(8)
    C19 0.0686(12) 0.0591(12) 0.0550(11) 0.0016(10) 0.0245(9) 0.0069(10)
    C20 0.0752(13) 0.0429(11) 0.0583(11) -0.0010(9) 0.0123(10) 0.0104(8)
    C21 0.0786(15) 0.0409(10) 0.0818(15) 0.0171(9) 0.0294(12) 0.0066(10)
    C22 0.0597(10) 0.0404(9) 0.0655(11) 0.0073(8) 0.0291(9) 0.0050(8)
    C23 0.0451(8) 0.0399(9) 0.0381(7) -0.0005(6) 0.0123(6) -0.0036(7)
    C24 0.0878(16) 0.0478(12) 0.0684(13) -0.0088(11) -0.0116(12) 0.0077(10)
    C25 0.109(2) 0.0685(16) 0.0669(14) 0.0064(15) -0.0228(14) 0.0127(12)
    C26 0.0741(13) 0.0856(16) 0.0441(10) 0.0001(12) -0.0091(9) -0.0043(11)
    C27 0.0643(12) 0.0720(14) 0.0462(9) -0.0175(10) 0.0081(9) -0.0141(10)
    C28 0.0553(10) 0.0452(10) 0.0411(8) -0.0090(8) 0.0112(7) -0.0057(7)
_geom_special_details
;
 All esds (except the esd in the dihedral angle between two l.s. planes)
 are estimated using the full covariance matrix.  The cell esds are taken
 into account individually in the estimation of esds in distances, angles
 and torsion angles; correlations between esds in cell parameters are only
 used when they are defined by crystal symmetry.  An approximate (isotropic)
 treatment of cell esds is used for estimating esds involving l.s. planes.
;
loop_
    _geom_bond_atom_site_label_1
    _geom_bond_atom_site_label_2
    _geom_bond_site_symmetry_2
    _geom_bond_distance
    _geom_bond_publ_flag
    N1 C1 . 1.322(2) ?
    N1 H1B . 0.889(13) ?
    N1 H1A . 0.873(13) ?
    O2 C15 . 1.2306(19) ?
    O1 C1 . 1.2292(19) ?
    N2 C15 . 1.324(2) ?
    N2 H2B . 0.883(13) ?
    N2 H2A . 0.889(13) ?
    C1 C2 . 1.529(2) ?
    C2 C9 . 1.523(2) ?
    C2 C3 . 1.529(2) ?
    C2 H2C . 1.0000 ?
    C3 C8 . 1.382(2) ?
    C3 C4 . 1.384(3) ?
    C4 C5 . 1.384(3) ?
    C4 H4A . 0.9500 ?
    C5 C6 . 1.377(4) ?
    C5 H5A . 0.9500 ?
    C6 C7 . 1.369(4) ?
    C6 H6A . 0.9500 ?
    C7 C8 . 1.385(3) ?
    C7 H7A . 0.9500 ?
    C8 H8A . 0.9500 ?
    C9 C10 . 1.377(3) ?
    C9 C14 . 1.388(3) ?
    C10 C11 . 1.383(3) ?
    C10 H10A . 0.9500 ?
    C11 C12 . 1.371(3) ?
    C11 H11A . 0.9500 ?
    C12 C13 . 1.373(4) ?
    C12 H12A . 0.9500 ?
    C13 C14 . 1.380(3) ?
    C13 H13A . 0.9500 ?
    C14 H14A . 0.9500 ?
    C15 C16 . 1.533(2) ?
    C16 C23 . 1.521(2) ?
    C16 C17 . 1.532(2) ?
    C16 H16A . 1.0000 ?
    C17 C22 . 1.375(2) ?
    C17 C18 . 1.387(2) ?
    C18 C19 . 1.388(3) ?
    C18 H18A . 0.9500 ?
    C19 C20 . 1.364(3) ?
    C19 H19A . 0.9500 ?
    C20 C21 . 1.374(4) ?
    C20 H20A . 0.9500 ?
    C21 C22 . 1.384(3) ?
    C21 H21A . 0.9500 ?
    C22 H22A . 0.9500 ?
    C23 C28 . 1.385(2) ?
    C23 C24 . 1.389(3) ?
    C24 C25 . 1.382(3) ?
    C24 H24A . 0.9500 ?
    C25 C26 . 1.367(4) ?
    C25 H25A . 0.9500 ?
    C26 C27 . 1.366(4) ?
    C26 H26A . 0.9500 ?
    C27 C28 . 1.384(3) ?
    C27 H27A . 0.9500 ?
    C28 H28A . 0.9500 ?
loop_
    _geom_angle_atom_site_label_1
    _geom_angle_atom_site_label_2
    _geom_angle_atom_site_label_3
    _geom_angle_site_symmetry_1
    _geom_angle_site_symmetry_3
    _geom_angle
    _geom_angle_publ_flag
    C1 N1 H1B . . 120.8(16) ?
    C1 N1 H1A . . 115.9(16) ?
    H1B N1 H1A . . 123(2) ?
    C15 N2 H2B . . 119.8(16) ?
    C15 N2 H2A . . 123.8(16) ?
    H2B N2 H2A . . 116(2) ?
    O1 C1 N1 . . 122.46(15) ?
    O1 C1 C2 . . 121.11(14) ?
    N1 C1 C2 . . 116.42(14) ?
    C9 C2 C1 . . 109.27(13) ?
    C9 C2 C3 . . 113.52(13) ?
    C1 C2 C3 . . 111.11(13) ?
    C9 C2 H2C . . 107.6 ?
    C1 C2 H2C . . 107.6 ?
    C3 C2 H2C . . 107.6 ?
    C8 C3 C4 . . 117.79(17) ?
    C8 C3 C2 . . 121.97(15) ?
    C4 C3 C2 . . 120.21(16) ?
    C5 C4 C3 . . 121.0(2) ?
    C5 C4 H4A . . 119.5 ?
    C3 C4 H4A . . 119.5 ?
    C4 C5 C6 . . 120.5(2) ?
    C4 C5 H5A . . 119.7 ?
    C6 C5 H5A . . 119.7 ?
    C7 C6 C5 . . 119.0(2) ?
    C7 C6 H6A . . 120.5 ?
    C5 C6 H6A . . 120.5 ?
    C6 C7 C8 . . 120.59(19) ?
    C6 C7 H7A . . 119.7 ?
    C8 C7 H7A . . 119.7 ?
    C3 C8 C7 . . 121.11(18) ?
    C3 C8 H8A . . 119.4 ?
    C7 C8 H8A . . 119.4 ?
    C10 C9 C14 . . 117.65(17) ?
    C10 C9 C2 . . 122.44(15) ?
    C14 C9 C2 . . 119.91(15) ?
    C9 C10 C11 . . 120.79(18) ?
    C9 C10 H10A . . 119.6 ?
    C11 C10 H10A . . 119.6 ?
    C12 C11 C10 . . 120.97(19) ?
    C12 C11 H11A . . 119.5 ?
    C10 C11 H11A . . 119.5 ?
    C11 C12 C13 . . 119.0(2) ?
    C11 C12 H12A . . 120.5 ?
    C13 C12 H12A . . 120.5 ?
    C12 C13 C14 . . 120.0(2) ?
    C12 C13 H13A . . 120.0 ?
    C14 C13 H13A . . 120.0 ?
    C13 C14 C9 . . 121.52(19) ?
    C13 C14 H14A . . 119.2 ?
    C9 C14 H14A . . 119.2 ?
    O2 C15 N2 . . 122.28(16) ?
    O2 C15 C16 . . 120.98(13) ?
    N2 C15 C16 . . 116.72(13) ?
    C23 C16 C17 . . 113.57(13) ?
    C23 C16 C15 . . 110.82(13) ?
    C17 C16 C15 . . 109.44(12) ?
    C23 C16 H16A . . 107.6 ?
    C17 C16 H16A . . 107.6 ?
    C15 C16 H16A . . 107.6 ?
    C22 C17 C18 . . 118.40(16) ?
    C22 C17 C16 . . 119.72(14) ?
    C18 C17 C16 . . 121.88(14) ?
    C17 C18 C19 . . 120.03(18) ?
    C17 C18 H18A . . 120.0 ?
    C19 C18 H18A . . 120.0 ?
    C20 C19 C18 . . 120.89(19) ?
    C20 C19 H19A . . 119.6 ?
    C18 C19 H19A . . 119.6 ?
    C19 C20 C21 . . 119.51(19) ?
    C19 C20 H20A . . 120.2 ?
    C21 C20 H20A . . 120.2 ?
    C20 C21 C22 . . 119.9(2) ?
    C20 C21 H21A . . 120.1 ?
    C22 C21 H21A . . 120.1 ?
    C17 C22 C21 . . 121.31(19) ?
    C17 C22 H22A . . 119.3 ?
    C21 C22 H22A . . 119.3 ?
    C28 C23 C24 . . 117.35(17) ?
    C28 C23 C16 . . 121.97(15) ?
    C24 C23 C16 . . 120.64(16) ?
    C25 C24 C23 . . 121.1(2) ?
    C25 C24 H24A . . 119.5 ?
    C23 C24 H24A . . 119.5 ?
    C26 C25 C24 . . 120.5(2) ?
    C26 C25 H25A . . 119.7 ?
    C24 C25 H25A . . 119.7 ?
    C25 C26 C27 . . 119.4(2) ?
    C25 C26 H26A . . 120.3 ?
    C27 C26 H26A . . 120.3 ?
    C26 C27 C28 . . 120.4(2) ?
    C26 C27 H27A . . 119.8 ?
    C28 C27 H27A . . 119.8 ?
    C27 C28 C23 . . 121.22(18) ?
    C27 C28 H28A . . 119.4 ?
    C23 C28 H28A . . 119.4 ?
loop_
    _geom_torsion_atom_site_label_1
    _geom_torsion_atom_site_label_2
    _geom_torsion_atom_site_label_3
    _geom_torsion_atom_site_label_4
    _geom_torsion_site_symmetry_1
    _geom_torsion_site_symmetry_2
    _geom_torsion_site_symmetry_3
    _geom_torsion_site_symmetry_4
    _geom_torsion
    _geom_torsion_publ_flag
    O1 C1 C2 C9 . . . . -79.23(19) ?
    N1 C1 C2 C9 . . . . 99.42(17) ?
    O1 C1 C2 C3 . . . . 46.8(2) ?
    N1 C1 C2 C3 . . . . -134.55(16) ?
    C9 C2 C3 C8 . . . . -17.6(2) ?
    C1 C2 C3 C8 . . . . -141.21(16) ?
    C9 C2 C3 C4 . . . . 164.54(19) ?
    C1 C2 C3 C4 . . . . 40.9(2) ?
    C8 C3 C4 C5 . . . . 1.2(4) ?
    C2 C3 C4 C5 . . . . 179.2(2) ?
    C3 C4 C5 C6 . . . . 0.2(5) ?
    C4 C5 C6 C7 . . . . -1.3(5) ?
    C5 C6 C7 C8 . . . . 0.9(4) ?
    C4 C3 C8 C7 . . . . -1.6(3) ?
    C2 C3 C8 C7 . . . . -179.55(17) ?
    C6 C7 C8 C3 . . . . 0.6(3) ?
    C1 C2 C9 C10 . . . . 47.5(2) ?
    C3 C2 C9 C10 . . . . -77.1(2) ?
    C1 C2 C9 C14 . . . . -132.47(18) ?
    C3 C2 C9 C14 . . . . 102.9(2) ?
    C14 C9 C10 C11 . . . . -0.1(3) ?
    C2 C9 C10 C11 . . . . 179.91(18) ?
    C9 C10 C11 C12 . . . . 0.3(3) ?
    C10 C11 C12 C13 . . . . -1.0(4) ?
    C11 C12 C13 C14 . . . . 1.6(4) ?
    C12 C13 C14 C9 . . . . -1.4(4) ?
    C10 C9 C14 C13 . . . . 0.7(3) ?
    C2 C9 C14 C13 . . . . -179.3(2) ?
    O2 C15 C16 C23 . . . . -46.8(2) ?
    N2 C15 C16 C23 . . . . 135.00(15) ?
    O2 C15 C16 C17 . . . . 79.24(18) ?
    N2 C15 C16 C17 . . . . -99.00(16) ?
    C23 C16 C17 C22 . . . . -103.20(18) ?
    C15 C16 C17 C22 . . . . 132.39(17) ?
    C23 C16 C17 C18 . . . . 76.54(19) ?
    C15 C16 C17 C18 . . . . -47.87(19) ?
    C22 C17 C18 C19 . . . . 0.2(3) ?
    C16 C17 C18 C19 . . . . -179.50(18) ?
    C17 C18 C19 C20 . . . . -0.4(3) ?
    C18 C19 C20 C21 . . . . 0.6(4) ?
    C19 C20 C21 C22 . . . . -0.7(4) ?
    C18 C17 C22 C21 . . . . -0.3(3) ?
    C16 C17 C22 C21 . . . . 179.4(2) ?
    C20 C21 C22 C17 . . . . 0.6(4) ?
    C17 C16 C23 C28 . . . . 18.5(2) ?
    C15 C16 C23 C28 . . . . 142.15(16) ?
    C17 C16 C23 C24 . . . . -164.12(19) ?
    C15 C16 C23 C24 . . . . -40.5(2) ?
    C28 C23 C24 C25 . . . . -0.8(4) ?
    C16 C23 C24 C25 . . . . -178.3(2) ?
    C23 C24 C25 C26 . . . . -0.4(5) ?
    C24 C25 C26 C27 . . . . 1.1(5) ?
    C25 C26 C27 C28 . . . . -0.8(4) ?
    C26 C27 C28 C23 . . . . -0.4(3) ?
    C24 C23 C28 C27 . . . . 1.1(3) ?
    C16 C23 C28 C27 . . . . 178.60(17) ?
loop_
    _geom_hbond_atom_site_label_D
    _geom_hbond_atom_site_label_H
    _geom_hbond_atom_site_label_A
    _geom_hbond_site_symmetry_A
    _geom_hbond_distance_DH
    _geom_hbond_distance_HA
    _geom_hbond_distance_DA
    _geom_hbond_angle_DHA
    N1 H1B O1 1_655 0.889(13) 2.201(18) 2.9409(17) 140(2)
    N1 H1A O2 1_556 0.873(13) 2.086(13) 2.9575(19) 177(2)
    N2 H2B O1 1_554 0.883(13) 2.071(13) 2.9526(19) 176(2)
    N2 H2A O2 1_455 0.889(13) 2.169(17) 2.9407(18) 145(2)
    N1 H1A N2 1_556 0.873(13) 3.06(2) 3.7246(18) 134.4(19)
    N2 H2B N1 1_554 0.883(13) 3.10(2) 3.7246(18) 129.9(19)
    C10 H10A O1 . 0.95 2.50 3.093(2) 120.
    C18 H18A O2 . 0.95 2.51 3.099(2) 120
    C2 H2C Cg1 1_655 1.00 2.96 3.9379(18) 165
    C16 H16A Cg4 1_455 1.00 2.95 3.9263(18) 166
