# Supplementary material for: 2,2-Diphenyl­acetamide
Source: Acta Crystallogr Sect E Struct Rep Online. 2011 Jul 9;67(Pt 8):o1992–3. doi: 10.1107/S1600536811026717 (PMC3213448; doi:10.1107/S1600536811026717)
Supplement: Supplementary file 2 [file e-67-o1992-Isup2.hkl]

# 
# h,k,l, Fc-squared, Fo-squared, sigma(Fo-squared) and status flag 
# 
data_I
_shelx_title ' HSY1015 in P2(1)' 
_shelx_refln_list_code          4 
_shelx_F_calc_maximum       98.84 
_exptl_crystal_F_000       448.00 
_reflns_d_resolution_high  0.8176 
 
loop_ 
 _symmetry_equiv_pos_as_xyz 
 'x, y, z' 
 '-x, y+1/2, -z' 
 
_cell_length_a     5.1687 
_cell_length_b    28.5511 
_cell_length_c     7.8006 
_cell_angle_alpha  90.000 
_cell_angle_beta   98.152 
_cell_angle_gamma  90.000 
 
_shelx_F_squared_multiplier     1.000 
 
loop_ 
 _refln_index_h 
 _refln_index_k 
 _refln_index_l 
 _refln_F_squared_calc 
 _refln_F_squared_meas 
 _refln_F_squared_sigma 
 _refln_observed_status 
   1 -34   0        1.08        1.54      0.22 o 
   1 -33   0        0.08        0.22      0.16 o 
   2 -33   0        4.57        6.21      0.33 o 
   1 -32   0        0.26        0.38      0.22 o 
   2 -32   0        0.25        0.35      0.13 o 
   1 -31   0        1.44        1.87      0.27 o 
   2 -31   0        3.68        5.16      0.33 o 
   0 -30   0        1.62        1.65      0.27 o 
   1 -30   0        2.45        2.31      0.33 o 
   2 -30   0        1.64        1.21      0.27 o 
   3 -30   0        4.86        6.21      0.33 o 
   1 -29   0       25.77       26.43      0.88 o 
   2 -29   0        3.21        2.97      0.33 o 
   3 -29   0        4.34        4.23      0.23 o 
   0 -28   0      447.54      467.19      4.93 o 
   1 -28   0        0.64        0.60      0.27 o 
   2 -28   0       20.04       21.32      0.77 o 
   3 -28   0       17.91       20.92      0.48 o 
   1 -27   0      103.24      109.41      1.93 o 
   2 -27   0        7.09        7.36      0.49 o 
   3 -27   0       39.06       41.95      0.80 o 
   0 -26   0       12.26       11.64      0.60 o 
   1 -26   0        5.26        5.77      0.49 o 
   2 -26   0       86.62       87.64      1.71 o 
   3 -26   0       20.59       21.43      0.74 o 
   4 -26   0       11.47       11.15      0.44 o 
   1 -25   0       62.89       65.93      1.43 o 
   2 -25   0       19.76       20.55      0.82 o 
   3 -25   0       70.52       69.94      1.06 o 
   4 -25   0        1.84        1.87      0.22 o 
   0 -24   0     1205.86     1290.20     11.10 o 
   2 -24   0      151.56      157.01      2.42 o 
   3 -24   0       31.58       31.53      0.74 o 
   4 -24   0        1.08        1.43      0.22 o 
   1 -23   0       14.16       15.55      0.71 o 
   2 -23   0       24.31       24.89      0.88 o 
   3 -23   0       63.79       63.25      1.07 o 
   4 -23   0        4.54        4.45      0.33 o 
   0 -22   0      715.32      789.35      7.31 o 
   1 -22   0      327.14      337.84      3.98 o 
   3 -22   0        6.71        6.05      0.28 o 
   4 -22   0        1.18        1.04      0.27 o 
   1 -21   0       21.78       22.80      0.82 o 
   2 -21   0       80.68       75.20      1.65 o 
   3 -21   0        5.84        6.05      0.28 o 
   4 -21   0       15.13       15.90      0.45 o 
   1 -20   0        0.51        0.93      0.22 o 
   2 -20   0        8.73       10.05      0.60 o 
   3 -20   0       28.51       24.46      0.63 o 
   4 -20   0       67.55       64.29      1.32 o 
   1 -19   0       28.74       40.17      1.04 o 
   2 -19   0       90.40       87.49      1.82 o 
   3 -19   0       97.55       81.33      1.17 o 
   4 -19   0       55.19       52.34      1.18 o 
   2 -18   0       73.92       68.81      1.54 o 
   4 -18   0       19.91       18.51      0.71 o 
   5 -18   0       29.31       30.89      0.71 o 
   1 -17   0       11.67        9.50      0.49 o 
   2 -17   0        9.45        8.90      0.55 o 
   4 -17   0       18.00       14.89      0.66 o 
   5 -17   0       60.30       59.01      1.04 o 
   1 -16   0       10.35       12.47      0.55 o 
   2 -16   0       86.80       78.53      1.60 o 
   4 -16   0       22.46       20.16      0.77 o 
   5 -16   0       23.82       25.55      0.71 o 
   1 -15   0      484.17      532.62      5.06 o 
   2 -15   0       70.16       78.28      1.54 o 
   4 -15   0       32.17       29.84      0.93 o 
   5 -15   0        1.04        0.99      0.22 o 
   1 -14   0      220.71      211.49      2.54 o 
   4 -14   0       40.74       39.02      1.04 o 
   5 -14   0        0.72        1.21      0.27 o 
   1 -13   0       32.82       34.90      0.82 o 
   2 -13   0      154.29      154.77      2.21 o 
   4 -13   0       29.57       28.13      0.88 o 
   5 -13   0        1.08        1.15      0.27 o 
   1 -12   0      259.82      255.10      2.71 o 
   4 -12   0       28.52       27.03      0.88 o 
   5 -12   0       37.62       34.90      0.93 o 
   1 -11   0       18.74       17.69      0.55 o 
   2 -11   0       26.21       30.77      0.77 o 
   4 -11   0       15.07       13.97      0.46 o 
   5 -11   0       67.52       70.07      1.37 o 
   1 -10   0      125.42      134.05      1.60 o 
   2 -10   0       29.72       34.46      0.77 o 
   4 -10   0       18.10       14.83      0.71 o 
   5 -10   0      107.10      101.01      1.71 o 
   1  -9   0      479.97      533.67      4.53 o 
   2  -9   0       63.05       68.33      1.16 o 
   4  -9   0        7.71        7.91      0.55 o 
   5  -9   0       25.66       22.25      0.77 o 
   6  -9   0        0.13        0.05      0.11 o 
   0  -8   0     1394.47     1362.86     10.04 o 
   1  -8   0      361.32      414.97     14.08 o 
   2  -8   0      209.68      232.97      2.49 o 
   3  -8   0       52.59       52.29      1.21 o 
   4  -8   0       15.81       16.48      0.77 o 
   5  -8   0        0.61        0.99      0.27 o 
   6  -8   0        0.89        0.93      0.16 o 
   1  -7   0      743.58      732.96      4.92 o 
   2  -7   0      145.71      168.66      1.93 o 
   3  -7   0       23.46       24.29      0.82 o 
   4  -7   0       24.11       24.61      0.93 o 
   5  -7   0       14.50       15.93      0.66 o 
   6  -7   0        5.61        6.44      0.27 o 
   0  -6   0      155.63      169.57      1.39 o 
   1  -6   0       37.88       40.94     12.46 o 
   2  -6   0      273.50      299.68      2.88 o 
   3  -6   0      186.43      207.13      2.70 o 
   4  -6   0       69.57       69.90      1.59 o 
   5  -6   0       27.30       30.72      0.93 o 
   6  -6   0        0.83        0.72      0.12 o 
   1  -5   0     1102.37     1077.55     12.12 o 
   2  -5   0      130.95      149.38      1.71 o 
   3  -5   0      604.20      636.96      5.97 o 
   4  -5   0       88.06       88.86      1.76 o 
   5  -5   0        3.46        3.95      0.38 o 
   6  -5   0        0.90        0.97      0.16 o 
   1  -4   0      192.70      204.59      1.78 o 
   2  -4   0       75.27       81.73      1.16 o 
   3  -4   0      118.22      127.46      1.98 o 
   4  -4   0       58.52       60.21      1.43 o 
   5  -4   0        7.05        5.71      0.44 o 
   6  -4   0        1.78        1.90      0.16 o 
   1  -3   0      591.00      585.47      3.24 o 
   2  -3   0      327.79      333.61      7.36 o 
   3  -3   0       56.74       56.43      1.21 o 
   4  -3   0       88.24       90.90      1.82 o 
   5  -3   0       64.40       67.36      1.43 o 
   6  -3   0        1.56        2.46      0.33 o 
   1  -2   0     1331.83     1388.78     10.33 o 
   2  -2   0      481.79      535.71      3.28 o 
   3  -2   0       47.81       47.95      1.10 o 
   4  -2   0      152.29      147.67      2.31 o 
   5  -2   0      115.69      125.08      2.04 o 
   6  -2   0       53.34       55.92      0.70 o 
   1  -1   0      261.53      254.98      1.52 o 
   2  -1   0      106.89      109.96      0.97 o 
   3  -1   0       29.66       31.71      0.88 o 
   4  -1   0      129.18      120.11      2.04 o 
   5  -1   0      175.65      196.40      2.70 o 
   6  -1   0       13.63       14.50      0.49 o 
   1   0   0       88.25       78.69      0.59 o 
   2   0   0      748.10      740.51      9.68 o 
   3   0   0       10.00        9.39      0.49 o 
   4   0   0      143.62      127.48      2.09 o 
   5   0   0      179.19      194.10      2.65 o 
   6   0   0        0.04        0.77      0.27 o 
   2   1   0      106.80      109.62      1.23 o 
   3   1   0       29.87       31.55      0.88 o 
   4   1   0      128.93      121.60      2.04 o 
   5   1   0      175.95      198.94      2.70 o 
   6   1   0       13.73       15.19      0.35 o 
   1   2   0     1331.26     1369.51     10.21 o 
   2   2   0      481.58      542.95      2.83 o 
   3   2   0       47.67       49.10      1.04 o 
   4   2   0      152.63      140.89      2.26 o 
   5   2   0      115.31      125.63      2.09 o 
   6   2   0       53.24       56.34      0.68 o 
   1   3   0      591.36      588.09      4.50 o 
   2   3   0      328.38      335.26      2.03 o 
   3   3   0       56.69       55.57      1.10 o 
   4   3   0       87.98       88.31      1.71 o 
   5   3   0       64.63       67.90      1.18 o 
   6   3   0        1.58        2.39      0.33 o 
   1   4   0      193.07      208.10      1.78 o 
   2   4   0       75.06       79.61      0.62 o 
   3   4   0      118.57      131.60      2.12 o 
   4   4   0       58.68       56.69      1.32 o 
   5   4   0        6.97        6.61      0.71 o 
   6   4   0        1.79        1.92      0.22 o 
   2   5   0      130.95      146.26      1.19 o 
   3   5   0      603.60      639.94      4.88 o 
   4   5   0       88.02       88.09      1.71 o 
   5   5   0        3.41        4.59      0.27 o 
   2   6   0      273.32      297.35      2.72 o 
   3   6   0      186.92      204.54      3.26 o 
   4   6   0       69.52       67.26      1.43 o 
   5   6   0       27.46       29.87      0.68 o 
   1   7   0      743.86      734.12      5.79 o 
   2   7   0      145.84      173.24      1.82 o 
   3   7   0       23.40       25.19      0.56 o 
   4   7   0       24.13       23.30      0.82 o 
   5   7   0       14.37       15.40      0.55 o 
   1   8   0      361.41      400.87      7.61 o 
   2   8   0      209.78      236.18      2.32 o 
   3   8   0       52.30       51.70      2.09 o 
   4   8   0       15.85       16.04      0.71 o 
   5   8   0        0.59        1.08      0.25 o 
   1   9   0      479.79      531.19      6.74 o 
   2   9   0       62.83       68.28      0.99 o 
   3   9   0      109.66      120.48      1.36 o 
   4   9   0        7.73        6.98      0.44 o 
   5   9   0       25.74       22.61      0.58 o 
   0  10   0     3220.86     3003.43     22.25 o 
   1  10   0      125.41      132.34      1.49 o 
   2  10   0       29.76       35.07      0.58 o 
   3  10   0       12.19       21.19      4.72 o 
   4  10   0       18.03       14.89      0.66 o 
   5  10   0      107.08      101.25      1.26 o 
   1  11   0       18.80       17.11      0.33 o 
   2  11   0       26.35       31.95      0.71 o 
   3  11   0        2.92        4.04      0.25 o 
   4  11   0       15.05       13.54      0.39 o 
   5  11   0       67.48       66.79      0.99 o 
   0  12   0     1887.85     1856.17     27.26 o 
   1  12   0      259.74      261.52      2.55 o 
   2  12   0      102.06       91.87      1.19 o 
   3  12   0       47.15       51.82      1.13 o 
   4  12   0       28.68       26.68      0.66 o 
   5  12   0       37.64       33.73      0.86 o 
   1  13   0       32.90       34.45      0.58 o 
   2  13   0      154.38      158.86      1.44 o 
   3  13   0      115.45      117.46      1.40 o 
   4  13   0       29.43       28.49      0.70 o 
   5  13   0        1.08        1.07      0.16 o 
   0  14   0      129.07      137.52      1.65 o 
   1  14   0      220.71      223.65      2.43 o 
   2  14   0     1199.81     1261.89      6.03 o 
   3  14   0       39.80       37.82      0.77 o 
   4  14   0       40.81       37.04      1.29 o 
   5  14   0        0.71        0.99      0.15 o 
   1  15   0      483.99      537.92      3.98 o 
   2  15   0       70.03       78.95      1.07 o 
   3  15   0       31.27       29.00      0.99 o 
   4  15   0       32.11       29.93      0.72 o 
   5  15   0        1.06        1.00      0.17 o 
   0  16   0      315.41      319.13      6.59 o 
   1  16   0       10.54       11.17      0.37 o 
   2  16   0       86.94       81.15      0.89 o 
   3  16   0       32.10       32.64      0.71 o 
   4  16   0       22.56       19.48      0.58 o 
   5  16   0       23.83       24.15      0.54 o 
   1  17   0       11.70        9.34      0.49 o 
   2  17   0        9.45       10.34      0.26 o 
   3  17   0       12.89       13.11      0.46 o 
   4  17   0       17.96       14.79      0.52 o 
   5  17   0       60.25       56.42      0.80 o 
   0  18   0      141.43      147.47      2.09 o 
   1  18   0       82.58       81.50      1.07 o 
   2  18   0       73.89       72.66      1.09 o 
   3  18   0       22.53       20.11      0.62 o 
   4  18   0       19.88       18.96      0.46 o 
   5  18   0       29.36       29.06      0.74 o 
   1  19   0       28.78       37.45      0.99 o 
   2  19   0       90.35       90.75      1.28 o 
   3  19   0       97.36       84.13      1.95 o 
   4  19   0       55.19       50.00      0.99 o 
   5  19   0        9.87        9.45      0.31 o 
   0  20   0      707.41      733.85      6.81 o 
   1  20   0        0.49        0.16      0.22 o 
   2  20   0        8.76        8.88      0.43 o 
   4  20   0       67.63       61.30      1.01 o 
   5  20   0       18.70       15.49      0.49 o 
   1  21   0       21.80       21.27      0.56 o 
   2  21   0       80.82       76.25      1.19 o 
   4  21   0       15.07       14.75      0.48 o 
   5  21   0       15.00       14.72      0.44 o 
   1  22   0      327.09      329.49      4.09 o 
   2  22   0       31.47       30.21      0.76 o 
   3  22   0        6.68        6.70      0.49 o 
   4  22   0        1.19        1.04      0.19 o 
   1  23   0       14.18       14.98      0.52 o 
   2  23   0       24.37       24.67      0.70 o 
   3  23   0       63.80       61.70      1.43 o 
   4  23   0        4.52        4.40      0.27 o 
   1  24   0        5.88        5.73      0.37 o 
   2  24   0      151.64      154.11      1.90 o 
   3  24   0       31.66       31.38      0.93 o 
   4  24   0        1.11        1.15      0.17 o 
   1  25   0       62.92       68.02      1.65 o 
   2  25   0       19.71       21.17      1.07 o 
   3  25   0       70.40       69.85      1.43 o 
   4  25   0        1.85        1.31      0.13 o 
   0  26   0       12.21       11.59      0.66 o 
   1  26   0        5.29        5.94      0.26 o 
   2  26   0       86.60       88.74      1.93 o 
   3  26   0       20.70       21.15      0.71 o 
   4  26   0       11.40       10.99      0.25 o 
   1  27   0      103.17      107.38      1.21 o 
   2  27   0        7.09        8.90      0.60 o 
   3  27   0       39.00       43.48      0.99 o 
   0  28   0      447.51      468.40      3.69 o 
   1  28   0        0.65        0.85      0.36 o 
   2  28   0       20.06       22.14      0.58 o 
   3  28   0       17.92       21.41      0.77 o 
   1  29   0       25.80       25.75      0.66 o 
   2  29   0        3.20        3.24      0.20 o 
   3  29   0        4.38        4.42      0.21 o 
   0  30   0        1.63        1.60      0.23 o 
   1  30   0        2.42        2.57      0.33 o 
   2  30   0        1.64        1.25      0.17 o 
   3  30   0        4.80        5.82      0.33 o 
   1  31   0        1.43        2.01      0.23 o 
   2  31   0        3.68        4.86      0.25 o 
   0  32   0       14.54       13.79      0.66 o 
   1  32   0        0.26        0.49      0.16 o 
   2  32   0        0.25        0.25      0.12 o 
   1  33   0        0.08        0.11      0.16 o 
   0  34   0        2.18        2.14      0.27 o 
   1  34   0        1.08        1.48      0.22 o 
  -1 -34   1        0.71        1.59      0.22 o 
   0 -34   1        2.94        3.02      0.27 o 
  -2 -33   1        2.79        4.23      0.27 o 
  -1 -33   1        4.35        4.45      0.33 o 
   0 -33   1        2.24        1.26      0.22 o 
  -2 -32   1        1.44        0.88      0.16 o 
  -1 -32   1        5.94        7.47      0.44 o 
   0 -32   1        0.60        0.82      0.22 o 
   1 -32   1       35.34       41.61      0.88 o 
   2 -32   1       30.90       35.76      0.58 o 
  -2 -31   1       11.85       12.74      0.55 o 
  -1 -31   1        2.31        2.47      0.33 o 
   0 -31   1        3.05        2.64      0.33 o 
   1 -31   1        2.12        2.53      0.27 o 
   2 -31   1       19.98       23.12      0.50 o 
  -3 -30   1        3.04        3.51      0.27 o 
  -2 -30   1        8.85       10.82      0.55 o 
  -1 -30   1        0.30        0.33      0.27 o 
   0 -30   1       52.10       57.12      1.32 o 
   1 -30   1       39.86       45.08      0.76 o 
   2 -30   1        4.26        4.76      0.26 o 
   3 -30   1        4.02        3.46      0.27 o 
  -3 -29   1        0.17        0.27      0.12 o 
  -2 -29   1        0.67        0.60      0.27 o 
  -1 -29   1       12.34       12.03      0.66 o 
   0 -29   1      161.86      167.81      2.48 o 
   1 -29   1       15.41       17.70      0.50 o 
   2 -29   1        3.20        3.79      0.33 o 
   3 -29   1       38.53       41.49      0.64 o 
  -3 -28   1       16.32       17.20      0.60 o 
  -2 -28   1       15.20       15.11      0.66 o 
  -1 -28   1       37.51       38.25      1.10 o 
   0 -28   1        7.72        8.51      0.55 o 
   1 -28   1       27.95       28.40      0.64 o 
   2 -28   1       25.25       28.08      0.82 o 
   3 -28   1       50.36       58.37      0.83 o 
  -4 -27   1        3.07        4.61      0.27 o 
  -3 -27   1       12.89       12.85      0.55 o 
  -2 -27   1       91.73       92.44      1.76 o 
  -1 -27   1      341.96      342.04      4.04 o 
   0 -27   1      260.85      251.04      3.31 o 
   1 -27   1        8.01        7.35      0.37 o 
   2 -27   1        5.58        5.55      0.44 o 
   3 -27   1       31.80       35.75      0.70 o 
  -4 -26   1        0.01        0.38      0.12 o 
  -3 -26   1       19.35       19.94      0.71 o 
  -2 -26   1       12.79       13.73      0.66 o 
  -1 -26   1       34.72       35.12      1.04 o 
   0 -26   1       43.74       42.27      1.21 o 
   1 -26   1        2.05        2.49      0.30 o 
   2 -26   1       28.47       32.03      0.99 o 
   3 -26   1        4.00        3.78      0.29 o 
   4 -26   1        9.57       11.04      0.38 o 
  -4 -25   1        5.07        4.72      0.33 o 
  -3 -25   1        2.19        2.03      0.33 o 
  -2 -25   1       38.23       38.80      1.10 o 
  -1 -25   1       19.94       20.16      0.82 o 
   0 -25   1       55.11       51.46      1.32 o 
   1 -25   1       34.77       37.57      0.77 o 
   2 -25   1      142.11      137.21      2.20 o 
   3 -25   1       11.62       10.35      0.47 o 
   4 -25   1       15.39       16.67      0.66 o 
  -4 -24   1        7.14        8.07      0.44 o 
  -3 -24   1       11.51       13.29      0.60 o 
  -2 -24   1       19.54       18.95      0.77 o 
  -1 -24   1      310.45      308.03      3.76 o 
   0 -24   1        7.96       10.00      0.60 o 
   1 -24   1      161.18      159.45      1.44 o 
   2 -24   1       24.33       23.52      0.88 o 
   3 -24   1       21.34       19.80      0.58 o 
   4 -24   1       10.97       11.43      0.49 o 
  -4 -23   1        6.68        6.70      0.38 o 
  -3 -23   1       42.04       41.72      1.15 o 
  -2 -23   1       97.03       91.90      1.76 o 
   0 -23   1      272.75      283.89      3.54 o 
   1 -23   1      197.91      210.07      3.03 o 
   2 -23   1       45.39       41.45      1.15 o 
   3 -23   1       18.83       20.55      0.60 o 
   4 -23   1        4.52        3.91      0.23 o 
  -4 -22   1       69.26       67.49      1.46 o 
  -3 -22   1       57.08       47.70      1.15 o 
  -2 -22   1       22.35       19.45      0.77 o 
   0 -22   1       18.68       19.01      0.77 o 
   1 -22   1      158.39      159.42      2.53 o 
   2 -22   1      466.32      446.71      4.83 o 
   3 -22   1       54.26       51.33      0.96 o 
   4 -22   1        2.96        3.05      0.23 o 
  -4 -21   1       85.02       77.74      1.43 o 
  -3 -21   1       46.66       45.65      1.26 o 
   0 -21   1       14.96       17.25      0.71 o 
   1 -21   1       66.02       71.11      1.59 o 
   2 -21   1      112.16      101.67      2.04 o 
   3 -21   1      188.48      163.59      2.76 o 
   4 -21   1        2.99        2.72      0.23 o 
  -5 -20   1       25.83       23.03      0.60 o 
  -4 -20   1       27.70       23.74      0.77 o 
  -3 -20   1        2.17        1.84      0.21 o 
   2 -20   1       43.49       43.86      1.32 o 
   3 -20   1       85.63       71.41      1.76 o 
   4 -20   1        1.93        2.29      0.47 o 
  -5 -19   1       33.31       32.33      0.66 o 
  -4 -19   1       32.83       26.32      0.82 o 
  -3 -19   1        3.87        2.65      0.23 o 
   1 -19   1      261.47      273.87      3.43 o 
   2 -19   1        4.39        3.94      0.29 o 
   3 -19   1       24.22       22.72      0.96 o 
   4 -19   1       29.17       29.27      1.07 o 
  -5 -18   1       21.86       24.01      0.66 o 
  -4 -18   1       56.53       52.62      1.21 o 
   1 -18   1        8.14        8.07      0.49 o 
   2 -18   1       24.92       22.63      0.63 o 
   3 -18   1       29.19       29.36      1.15 o 
   4 -18   1       60.05       52.68      1.43 o 
   5 -18   1       17.20       10.27      0.44 o 
  -5 -17   1        3.73        4.28      0.33 o 
  -4 -17   1       30.39       27.15      0.88 o 
   1 -17   1        3.78        3.30      0.33 o 
   2 -17   1      105.06       88.46      1.57 o 
   4 -17   1       42.93       36.50      1.15 o 
   5 -17   1       12.42        9.01      0.44 o 
  -5 -16   1        5.12        4.72      0.38 o 
  -4 -16   1       14.37       12.41      0.60 o 
   1 -16   1       75.47       84.73      1.54 o 
   2 -16   1      112.49      101.42      1.30 o 
   4 -16   1        4.00        3.05      0.25 o 
  -5 -15   1       18.80       18.18      0.66 o 
  -4 -15   1        9.91        8.40      0.49 o 
   1 -15   1       97.47       93.49      1.60 o 
   2 -15   1       18.92       18.34      0.52 o 
   4 -15   1       30.85       29.97      1.29 o 
  -5 -14   1       24.44       25.60      0.77 o 
  -4 -14   1        8.48        7.52      0.49 o 
  -1 -14   1      818.13      925.52      7.70 o 
   2 -14   1       12.70        9.86      0.55 o 
   4 -14   1       63.36       63.59      1.02 o 
  -5 -13   1       38.00       37.48      0.99 o 
  -4 -13   1        5.48        5.05      0.38 o 
  -1 -13   1        5.32        6.04      0.33 o 
   2 -13   1      107.16       89.13      1.38 o 
   4 -13   1       20.94       20.12      0.55 o 
  -5 -12   1       35.26       36.22      0.93 o 
  -4 -12   1       18.88       15.60      0.66 o 
   1 -12   1      108.01      112.73      1.65 o 
   2 -12   1      117.42      123.67      1.79 o 
   4 -12   1       19.36       20.99      0.93 o 
   5 -12   1       45.72       47.66      1.04 o 
  -5 -11   1       20.56       21.65      0.77 o 
  -3 -11   1       99.13      112.45      1.87 o 
  -1 -11   1       29.87       31.33      0.66 o 
   1 -11   1      206.73      204.10      2.38 o 
   2 -11   1      260.69      266.35      2.21 o 
   3 -11   1       40.06       40.89      1.10 o 
   4 -11   1      150.73      152.77      2.59 o 
   5 -11   1        4.61        5.05      0.38 o 
  -6 -10   1        1.48        1.32      0.12 o 
  -5 -10   1       20.68       19.83      0.71 o 
  -3 -10   1       41.01       45.68      1.15 o 
   1 -10   1      863.12      916.58      7.69 o 
   2 -10   1      444.21      452.84      4.45 o 
   3 -10   1       50.22       53.05      1.26 o 
   4 -10   1      271.45      270.43      3.65 o 
   5 -10   1        2.58        3.62      0.33 o 
  -6  -9   1        0.14        0.16      0.16 o 
  -5  -9   1       43.68       41.61      1.10 o 
  -4  -9   1       64.14       55.49      1.37 o 
   1  -9   1      142.59      158.09      1.88 o 
   2  -9   1      559.00      579.89      5.36 o 
   3  -9   1       63.52       65.45      1.43 o 
   4  -9   1      145.11      125.27      2.26 o 
   5  -9   1       13.99       14.59      0.47 o 
  -6  -8   1        2.89        3.25      0.19 o 
  -5  -8   1       37.53       37.21      1.04 o 
  -4  -8   1       16.71       17.91      0.77 o 
  -3  -8   1       84.76       97.07      1.65 o 
  -1  -8   1      265.61      292.47      2.72 o 
   0  -8   1     1234.70     1332.64     31.26 o 
   1  -8   1      841.41      870.69      4.95 o 
   2  -8   1       34.86       37.82      0.88 o 
   3  -8   1       55.48       52.24      1.26 o 
   4  -8   1       10.25        8.13      0.60 o 
   5  -8   1       55.48       53.38      1.07 o 
  -6  -7   1        1.92        1.76      0.16 o 
  -5  -7   1       33.12       34.29      0.99 o 
  -4  -7   1       22.59       24.06      0.88 o 
  -3  -7   1       46.59       52.01      1.15 o 
  -1  -7   1       51.52       72.85      0.68 o 
   0  -7   1      600.94      647.14     16.89 o 
   1  -7   1      533.47      570.93      3.35 o 
   2  -7   1      222.63      243.59      2.71 o 
   3  -7   1      177.06      182.38      2.59 o 
   4  -7   1       20.94       23.29      0.93 o 
   5  -7   1       41.67       43.22      0.81 o 
  -6  -6   1        0.62        0.36      0.14 o 
  -5  -6   1       22.72       23.62      0.82 o 
  -4  -6   1       16.08       15.05      0.71 o 
  -3  -6   1       30.88       40.34      0.99 o 
  -1  -6   1      401.59      397.28      7.36 o 
   0  -6   1      520.99      505.41      3.96 o 
   1  -6   1      692.93      725.77      4.06 o 
   2  -6   1     1059.50     1120.53      9.13 o 
   3  -6   1       99.34      100.79      1.82 o 
   4  -6   1       34.86       36.00      1.15 o 
   5  -6   1      101.16      103.44      1.32 o 
   6  -6   1        1.33        1.54      0.16 o 
  -6  -5   1        4.23        5.45      0.23 o 
  -5  -5   1        0.48        0.16      0.27 o 
  -4  -5   1        6.92        7.80      0.55 o 
  -3  -5   1      110.02      119.56      1.82 o 
  -1  -5   1     1691.96     1608.57     12.13 o 
   1  -5   1     1048.58     1024.52     14.82 o 
   2  -5   1      274.82      280.54      2.94 o 
   3  -5   1        7.27        7.85      0.49 o 
   4  -5   1       38.22       34.79      1.10 o 
   5  -5   1       44.33       47.31      1.57 o 
   6  -5   1        4.66        5.66      0.27 o 
  -6  -4   1       43.29       49.37      0.93 o 
  -5  -4   1       47.31       47.66      1.21 o 
  -4  -4   1      147.16      147.98      2.31 o 
  -3  -4   1       26.96       34.57      0.88 o 
  -2  -4   1      277.07      287.94      2.83 o 
   0  -4   1      467.81      455.51      3.01 o 
   1  -4   1      891.09      913.28     37.68 o 
   2  -4   1       81.45       86.56      1.32 o 
   3  -4   1      184.10      195.41      2.59 o 
   4  -4   1       82.33       72.12      1.60 o 
   5  -4   1       64.67       67.20      1.43 o 
   6  -4   1        2.06        2.58      0.22 o 
  -6  -3   1       18.73       24.78      0.66 o 
  -5  -3   1       50.51       50.96      1.26 o 
  -4  -3   1      145.92      146.22      2.26 o 
  -3  -3   1        8.68        7.96      0.44 o 
  -2  -3   1      190.31      169.46      1.88 o 
  -1  -3   1     5164.97     4661.71     35.77 o 
   0  -3   1      149.42      155.16      1.53 o 
   1  -3   1     3163.25     3196.66     54.11 o 
   2  -3   1      423.38      444.80      4.12 o 
   3  -3   1      146.18      160.45      2.31 o 
   4  -3   1       83.88       77.13      1.65 o 
   5  -3   1       34.06       36.27      1.04 o 
   6  -3   1        0.04        0.27      0.16 o 
  -6  -2   1       12.61       17.08      0.55 o 
  -5  -2   1       51.95       51.02      1.32 o 
  -4  -2   1      129.32      129.75      2.09 o 
  -3  -2   1        3.21        4.45      0.33 o 
  -2  -2   1        2.00        2.11      0.22 o 
  -1  -2   1      192.54      188.31      1.78 o 
   1  -2   1     2308.37     2369.60     16.42 o 
   2  -2   1      381.35      406.44      3.84 o 
   3  -2   1       24.28       31.43      0.93 o 
   4  -2   1       46.67       38.92      1.15 o 
   5  -2   1       43.11       48.09      1.21 o 
   6  -2   1        7.44        9.39      0.38 o 
  -6  -1   1       37.22       41.38      1.37 o 
  -5  -1   1      217.43      226.48      2.98 o 
  -4  -1   1      302.73      296.72      3.54 o 
  -3  -1   1       36.06       38.65      0.53 o 
  -2  -1   1      958.45     1014.34      5.71 o 
  -1  -1   1     2219.37     2154.45     16.12 o 
   0  -1   1      107.09      114.05      1.00 o 
   1  -1   1     2500.33     2486.23     85.43 o 
   2  -1   1       19.41       21.27      0.60 o 
   3  -1   1      205.55      218.60      2.70 o 
   4  -1   1       11.09        9.34      0.60 o 
   5  -1   1       11.26       12.08      0.60 o 
   6  -1   1       18.36       20.00      0.55 o 
  -6   0   1       79.38       89.05      0.95 o 
  -5   0   1      252.01      267.40      3.37 o 
  -4   0   1      250.91      260.32      3.26 o 
  -3   0   1      305.43      336.05      2.03 o 
  -2   0   1      180.47      187.24      1.43 o 
   0   0   1       31.56       27.68      0.96 o 
   1   0   1     8105.34     6420.20   1024.32 o 
   2   0   1       25.21       27.48      0.66 o 
   3   0   1      575.14      616.10      5.79 o 
   4   0   1        0.01        0.00      0.27 o 
   5   0   1        3.14        2.70      0.25 o 
   6   0   1        7.98        7.91      0.38 o 
  -6   1   1       37.15       40.24      0.82 o 
  -5   1   1      217.31      226.31      3.03 o 
  -4   1   1      302.87      311.76      3.59 o 
  -3   1   1       36.07       38.23      0.53 o 
  -2   1   1      958.55     1009.20      5.47 o 
  -1   1   1     2219.78     2184.61     16.06 o 
   0   1   1      107.33      112.33      0.94 o 
   1   1   1     2500.90     2724.75     18.54 o 
   2   1   1       19.10       23.24      0.60 o 
   3   1   1      205.75      212.03      2.70 o 
   4   1   1       11.21        9.39      0.55 o 
   5   1   1       11.22       12.14      0.43 o 
   6   1   1       18.31       21.15      0.55 o 
  -6   2   1       12.62       17.14      0.55 o 
  -5   2   1       51.87       51.07      1.32 o 
  -4   2   1      129.45      130.80      2.09 o 
  -3   2   1        3.32        3.82      0.19 o 
  -2   2   1        2.03        2.09      0.16 o 
  -1   2   1      192.09      187.97      1.72 o 
   0   2   1     2299.35     2143.16     29.09 o 
   1   2   1     2308.51     2247.78     16.36 o 
   2   2   1      382.19      399.17      3.73 o 
   3   2   1       24.17       30.06      0.88 o 
   4   2   1       46.42       40.18      1.15 o 
   5   2   1       43.12       48.84      0.86 o 
   6   2   1        7.48        9.17      0.38 o 
  -6   3   1       18.82       26.04      0.71 o 
  -5   3   1       50.79       49.42      1.32 o 
  -4   3   1      145.48      149.25      2.26 o 
  -3   3   1        8.61        7.75      0.31 o 
  -2   3   1      189.88      170.76      2.08 o 
  -1   3   1     5165.15     5147.00     35.77 o 
   0   3   1      149.76      154.97      0.86 o 
   1   3   1     3162.99     3211.96    104.09 o 
   2   3   1      422.58      456.99      3.90 o 
   3   3   1      145.88      161.93      2.20 o 
   4   3   1       84.09       75.15      1.54 o 
   5   3   1       34.15       38.30      0.76 o 
  -6   4   1       43.17       49.76      0.93 o 
  -5   4   1       47.12       46.28      1.26 o 
  -4   4   1      147.53      138.95      2.15 o 
  -3   4   1       26.84       33.81      0.51 o 
  -2   4   1      277.23      284.47      1.63 o 
  -1   4   1     2506.13     2564.22     23.81 o 
   1   4   1      890.49      906.73     26.42 o 
   2   4   1       81.48       85.45      1.27 o 
   3   4   1      184.62      192.49      2.48 o 
   4   4   1       82.30       75.37      1.54 o 
   5   4   1       64.50       68.96      1.01 o 
  -6   5   1        4.29        6.10      0.33 o 
  -5   5   1        0.49       -0.38      0.38 o 
  -4   5   1        6.83        7.95      0.37 o 
  -3   5   1      110.20      117.35      1.11 o 
  -2   5   1      999.97     1061.73      4.23 o 
   0   5   1     9770.23     8277.51     60.01 o 
   1   5   1     1050.02     1044.08     19.03 o 
   2   5   1      274.91      272.73      2.77 o 
   3   5   1        7.19        7.41      0.44 o 
   4   5   1       38.10       36.16      1.04 o 
   5   5   1       44.44       47.92      0.83 o 
  -6   6   1        0.63        0.88      0.22 o 
  -5   6   1       22.72       21.70      0.88 o 
  -4   6   1       15.96       15.22      0.52 o 
  -3   6   1       30.87       39.56      0.55 o 
  -2   6   1      675.96      697.31      4.05 o 
   0   6   1      521.23      504.23      4.07 o 
   1   6   1      692.37      730.75      5.71 o 
   2   6   1     1059.92     1118.61      8.96 o 
   3   6   1       98.90       96.83      1.60 o 
   4   6   1       35.01       36.05      1.04 o 
   5   6   1      101.18      108.33      1.28 o 
  -6   7   1        1.88        2.20      0.22 o 
  -5   7   1       33.19       33.91      1.10 o 
  -4   7   1       22.75       22.74      0.71 o 
  -3   7   1       46.67       52.15      0.64 o 
  -2   7   1      231.33      244.08      1.27 o 
  -1   7   1       51.52       74.96      0.56 o 
   0   7   1      601.03      637.95      5.21 o 
   1   7   1      533.02      558.46      4.55 o 
   2   7   1      222.14      238.23      2.49 o 
   3   7   1      177.28      182.50      2.37 o 
   4   7   1       20.85       23.51      0.82 o 
   5   7   1       41.60       44.41      1.15 o 
  -6   8   1        2.92        3.30      0.27 o 
  -5   8   1       37.50       38.37      0.77 o 
  -4   8   1       16.67       16.56      0.52 o 
  -3   8   1       84.64       96.57      0.91 o 
  -2   8   1      857.32      897.52      3.71 o 
  -1   8   1      265.48      297.84      1.57 o 
   0   8   1     1234.73     1332.92     59.12 o 
   1   8   1      842.03      868.20      4.79 o 
   2   8   1       34.81       37.93      0.88 o 
   3   8   1       55.65       53.94      1.15 o 
   4   8   1       10.32        9.06      0.55 o 
   5   8   1       55.52       53.17      1.26 o 
  -6   9   1        0.14        0.38      0.16 o 
  -5   9   1       43.65       43.60      0.81 o 
  -4   9   1       63.99       54.38      0.95 o 
  -3   9   1        4.22        4.87      0.25 o 
  -2   9   1      489.59      545.19      2.46 o 
  -1   9   1       86.34      110.33      0.93 o 
   0   9   1       31.84       40.30      0.48 o 
   1   9   1      142.15      160.96      1.29 o 
   2   9   1      559.09      580.89      3.67 o 
   3   9   1       63.19       62.81      1.26 o 
   4   9   1      145.02      128.62      2.51 o 
   5   9   1       13.99       13.35      0.66 o 
  -6  10   1        1.47        1.21      0.16 o 
  -5  10   1       20.74       20.04      0.69 o 
  -4  10   1       71.13       63.10      1.03 o 
  -3  10   1       41.26       45.39      0.62 o 
  -2  10   1       22.79       24.28      0.45 o 
  -1  10   1     1832.03     1854.22     30.48 o 
   0  10   1      218.89      232.75      3.02 o 
   1  10   1      863.21      934.81      5.18 o 
   2  10   1      444.54      445.95      4.11 o 
   3  10   1       50.38       49.92      1.21 o 
   4  10   1      271.54      267.23      3.37 o 
   5  10   1        2.57        3.40      0.38 o 
  -5  11   1       20.43       21.13      0.56 o 
  -4  11   1       85.17       78.54      1.16 o 
  -3  11   1       98.79      110.83      2.51 o 
  -2  11   1       40.30       40.35      0.60 o 
  -1  11   1       29.83       31.60      0.80 o 
   0  11   1     1039.36     1104.48      6.28 o 
   1  11   1      206.85      207.97      2.10 o 
   2  11   1      260.34      267.65      2.82 o 
   3  11   1       40.04       38.17      0.74 o 
   4  11   1      150.69      146.98      2.37 o 
   5  11   1        4.58        4.89      0.44 o 
  -5  12   1       35.46       34.51      0.84 o 
  -4  12   1       18.85       16.40      0.34 o 
  -3  12   1       36.15       40.97      0.93 o 
  -2  12   1      239.91      255.49      1.63 o 
  -1  12   1      274.92      301.02      1.76 o 
   0  12   1       50.98       61.08      0.72 o 
   1  12   1      107.94      114.70      1.17 o 
   2  12   1      117.66      125.67      1.28 o 
   3  12   1       17.03       18.65      0.66 o 
   4  12   1       19.29       19.72      0.82 o 
   5  12   1       45.77       46.18      1.10 o 
  -5  13   1       37.87       37.85      0.93 o 
  -4  13   1        5.50        4.86      0.23 o 
  -3  13   1      103.49      106.48      1.33 o 
  -2  13   1      426.40      454.50      3.71 o 
  -1  13   1        5.30        5.90      0.44 o 
   0  13   1      157.17      142.51      2.95 o 
   1  13   1      188.39      198.17      1.48 o 
   2  13   1      106.94       91.90      1.43 o 
   3  13   1       11.43       11.71      0.42 o 
   4  13   1       21.02       19.12      0.77 o 
   5  13   1       17.12       16.07      0.60 o 
  -5  14   1       24.44       24.27      0.60 o 
  -4  14   1        8.54        7.71      0.33 o 
  -3  14   1      197.77      193.61      1.92 o 
  -2  14   1       64.41       62.43      0.79 o 
  -1  14   1      818.17      915.35      7.70 o 
   0  14   1       21.18       16.88      0.60 o 
   1  14   1      494.38      557.19      3.61 o 
   2  14   1       12.82       10.06      0.34 o 
   3  14   1        1.86        2.35      0.21 o 
   4  14   1       63.31       59.72      1.37 o 
   5  14   1        8.90        9.22      0.58 o 
  -5  15   1       18.85       17.55      0.48 o 
  -4  15   1        9.86        8.99      0.29 o 
  -3  15   1       32.39       30.43      0.71 o 
  -2  15   1       25.23       22.84      0.42 o 
  -1  15   1       32.98       32.77      0.88 o 
   0  15   1      355.09      361.62      3.55 o 
   1  15   1       97.31       96.08      2.51 o 
   2  15   1       19.05       19.72      0.66 o 
   3  15   1        5.93        5.19      0.29 o 
   4  15   1       30.89       29.78      0.93 o 
   5  15   1        2.69        2.82      0.21 o 
  -5  16   1        5.09        5.01      0.29 o 
  -4  16   1       14.34       12.22      0.40 o 
  -3  16   1       29.87       29.58      0.71 o 
  -2  16   1        1.87        2.74      0.19 o 
  -1  16   1      248.04      260.90      2.51 o 
   0  16   1      411.15      435.10      3.80 o 
   1  16   1       75.58       85.49      1.87 o 
   2  16   1      112.30      106.76      1.93 o 
   3  16   1        2.28        1.88      0.17 o 
   4  16   1        3.96        2.86      0.38 o 
   5  16   1       11.83       11.98      0.35 o 
  -5  17   1        3.76        4.31      0.27 o 
  -4  17   1       30.48       27.53      1.04 o 
  -3  17   1       17.35       15.73      0.63 o 
  -2  17   1       72.49       66.95      0.82 o 
  -1  17   1      150.33      150.15      2.54 o 
   0  17   1       14.18       15.27      1.07 o 
   1  17   1        3.69        4.00      0.47 o 
   2  17   1      104.90       97.87      1.21 o 
   3  17   1       13.58       13.21      0.55 o 
   4  17   1       42.88       38.37      1.04 o 
   5  17   1       12.43       11.76      0.49 o 
  -5  18   1       21.84       23.08      0.51 o 
  -4  18   1       56.48       52.29      1.43 o 
  -3  18   1        0.38        0.51      0.14 o 
  -2  18   1       49.71       47.75      0.68 o 
  -1  18   1       64.47       63.56      0.91 o 
   0  18   1      361.06      385.42      3.28 o 
   1  18   1        8.14        7.85      0.49 o 
   2  18   1       25.17       24.07      0.93 o 
   3  18   1       29.00       29.66      0.68 o 
   4  18   1       60.19       56.75      1.26 o 
   5  18   1       17.19       15.88      0.55 o 
  -5  19   1       33.31       31.55      0.58 o 
  -4  19   1       32.77       26.82      1.15 o 
  -3  19   1        3.88        2.18      0.23 o 
  -2  19   1      179.58      176.76      1.49 o 
  -1  19   1       69.41       66.88      1.87 o 
   0  19   1       57.01       45.49      0.63 o 
   1  19   1      261.56      269.57      3.48 o 
   2  19   1        4.46        4.35      0.29 o 
   3  19   1       24.22       22.09      0.77 o 
   4  19   1       29.05       29.18      0.88 o 
   5  19   1        1.80        2.25      0.22 o 
  -5  20   1       25.81       23.19      0.80 o 
  -4  20   1       27.84       24.08      0.71 o 
  -3  20   1        2.18        1.59      0.33 o 
  -2  20   1       34.03       36.03      0.70 o 
  -1  20   1      339.81      325.13     10.82 o 
   0  20   1       90.38       89.35      1.15 o 
   1  20   1      183.14      186.14      3.09 o 
   2  20   1       43.40       44.99      0.91 o 
   3  20   1       85.79       74.55      1.49 o 
  -5  21   1       21.28       22.09      0.60 o 
  -4  21   1       84.82       77.90      1.76 o 
  -3  21   1       46.54       46.12      1.26 o 
  -2  21   1       61.74       63.67      1.37 o 
  -1  21   1      130.92      122.10      1.43 o 
   0  21   1       14.95       17.14      0.71 o 
   1  21   1       66.08       67.67      1.24 o 
   2  21   1      111.95      102.37      1.44 o 
   4  21   1        3.02        3.07      0.55 o 
  -4  22   1       69.41       65.97      1.07 o 
  -3  22   1       57.25       48.22      1.26 o 
  -2  22   1       22.39       19.13      0.48 o 
  -1  22   1      106.16       97.37      2.31 o 
   0  22   1       18.61       19.07      0.80 o 
   1  22   1      158.31      155.91      2.15 o 
   2  22   1      466.75      439.68      3.59 o 
   4  22   1        2.93        3.26      0.27 o 
  -4  23   1        6.64        6.78      0.33 o 
  -3  23   1       41.94       40.80      0.85 o 
  -2  23   1       97.06       92.32      2.28 o 
  -1  23   1      164.97      158.79      2.45 o 
   0  23   1      272.84      274.17      3.70 o 
   1  23   1      197.98      205.72      2.65 o 
   2  23   1       45.09       42.50      1.24 o 
   4  23   1        4.57        3.94      0.25 o 
  -4  24   1        7.13        8.42      0.33 o 
  -3  24   1       11.50       12.72      0.46 o 
  -2  24   1       19.49       19.55      0.99 o 
  -1  24   1      310.45      313.95      2.25 o 
   0  24   1        7.95       11.31      0.71 o 
   1  24   1      161.21      158.77      1.83 o 
   2  24   1       24.33       22.58      0.80 o 
   3  24   1       21.35       19.28      0.77 o 
   4  24   1       10.92       11.32      0.35 o 
  -4  25   1        5.09        4.82      0.30 o 
  -3  25   1        2.23        2.44      0.25 o 
  -2  25   1       38.26       40.33      0.81 o 
  -1  25   1       19.89       19.88      0.56 o 
   0  25   1       55.13       52.99      0.69 o 
   1  25   1       34.66       38.14      1.26 o 
   2  25   1      142.21      139.10      2.56 o 
   3  25   1       11.58       10.20      0.49 o 
   4  25   1       15.42       16.87      0.39 o 
  -4  26   1        0.02        0.05      0.16 o 
  -3  26   1       19.33       21.81      0.82 o 
  -2  26   1       12.78       14.64      0.99 o 
  -1  26   1       34.76       34.29      0.57 o 
   0  26   1       43.77       45.40      0.64 o 
   1  26   1        2.06        2.20      0.38 o 
   2  26   1       28.41       30.99      1.04 o 
   3  26   1        4.02        3.60      0.27 o 
   4  26   1        9.58       12.36      0.44 o 
  -4  27   1        3.10        4.61      0.27 o 
  -3  27   1       12.91       12.80      0.60 o 
  -2  27   1       91.79       96.68      2.37 o 
  -1  27   1      341.94      345.48      2.60 o 
   0  27   1      260.79      254.28      1.96 o 
   2  27   1        5.64        5.96      0.33 o 
   3  27   1       31.83       35.83      0.93 o 
  -3  28   1       16.31       17.31      0.66 o 
  -2  28   1       15.15       14.54      0.48 o 
  -1  28   1       37.51       36.33      0.65 o 
   0  28   1        7.73        7.75      0.28 o 
   1  28   1       27.90       27.52      0.68 o 
   2  28   1       25.21       26.49      0.69 o 
   3  28   1       50.28       57.41      1.15 o 
  -3  29   1        0.17        0.49      0.22 o 
  -2  29   1        0.66        0.55      0.17 o 
  -1  29   1       12.35       12.21      0.48 o 
   0  29   1      161.92      165.76      1.69 o 
   1  29   1       15.36       17.34      0.54 o 
   2  29   1        3.22        3.56      0.21 o 
   3  29   1       38.60       41.08      0.77 o 
  -3  30   1        3.05        3.40      0.19 o 
  -2  30   1        8.89       10.74      0.38 o 
  -1  30   1        0.30        0.79      0.36 o 
   0  30   1       52.06       57.38      1.26 o 
   1  30   1       39.92       44.09      1.07 o 
   2  30   1        4.24        4.75      0.21 o 
   3  30   1        4.01        3.68      0.27 o 
  -2  31   1       11.82       13.45      0.38 o 
  -1  31   1        2.31        2.66      0.20 o 
   0  31   1        3.05        2.58      0.19 o 
   1  31   1        2.13        2.48      0.23 o 
   2  31   1       20.03       21.33      0.38 o 
  -2  32   1        1.42        0.84      0.19 o 
  -1  32   1        5.95        6.81      0.22 o 
   0  32   1        0.62        0.99      0.16 o 
   1  32   1       35.29       39.86      0.72 o 
   2  32   1       30.92       35.13      0.56 o 
  -2  33   1        2.80        4.12      0.33 o 
  -1  33   1        4.35        4.50      0.27 o 
   0  33   1        2.24        1.57      0.19 o 
   1  33   1       17.49       18.98      0.37 o 
  -1  34   1        0.72        1.43      0.16 o 
   0  34   1        2.94        2.88      0.17 o 
   1  34   1       13.69       18.12      0.58 o 
   0 -34   2        0.74        0.44      0.16 o 
  -1 -33   2        1.80        2.14      0.27 o 
   0 -33   2        4.44        6.37      0.38 o 
   1 -33   2        2.69        3.30      0.27 o 
  -2 -32   2       34.10       37.11      0.82 o 
  -1 -32   2       12.24       11.37      0.55 o 
   0 -32   2        2.04        2.09      0.27 o 
   1 -32   2       33.28       37.10      0.88 o 
  -2 -31   2       13.94       17.14      0.60 o 
  -1 -31   2        0.40        0.27      0.22 o 
   0 -31   2        0.79        1.37      0.27 o 
   1 -31   2       32.73       38.47      0.99 o 
   2 -31   2       33.50       37.74      0.66 o 
  -2 -30   2        2.35        2.14      0.27 o 
  -1 -30   2        2.35        1.98      0.33 o 
   0 -30   2       20.56       20.93      0.82 o 
   1 -30   2        4.63        4.50      0.38 o 
   2 -30   2        7.63        8.07      0.30 o 
  -3 -29   2        5.88        5.31      0.21 o 
  -2 -29   2       65.41       70.24      1.38 o 
  -1 -29   2       99.66      101.99      1.87 o 
   0 -29   2       40.14       42.32      1.15 o 
   1 -29   2       10.26       10.00      0.60 o 
   2 -29   2       14.28       13.70      0.42 o 
   3 -29   2        6.96        8.29      0.38 o 
  -3 -28   2       19.63       20.66      0.47 o 
  -2 -28   2       17.02       17.25      0.71 o 
  -1 -28   2       13.43       13.73      0.71 o 
   0 -28   2        1.82        0.93      0.27 o 
   1 -28   2        2.43        2.47      0.38 o 
   2 -28   2        3.32        3.43      0.21 o 
   3 -28   2        3.82        4.39      0.22 o 
  -3 -27   2       19.46       19.79      0.47 o 
  -2 -27   2      124.09      135.35      2.15 o 
  -1 -27   2        7.69        8.79      0.55 o 
   0 -27   2        2.70        2.14      0.33 o 
   1 -27   2       49.50       50.80      1.32 o 
   2 -27   2        4.53        5.02      0.25 o 
   3 -27   2        1.24        1.17      0.17 o 
  -4 -26   2        4.60        3.90      0.27 o 
  -3 -26   2        1.49        1.51      0.19 o 
  -2 -26   2        3.73        4.17      0.44 o 
  -1 -26   2       29.53       32.09      1.04 o 
   0 -26   2       15.66       14.23      0.71 o 
   1 -26   2       58.34       55.04      1.43 o 
   2 -26   2       34.46       33.08      0.74 o 
   3 -26   2        7.65        7.95      0.34 o 
  -4 -25   2        0.51        0.27      0.16 o 
  -3 -25   2        2.88        2.09      0.33 o 
  -2 -25   2        4.61        4.01      0.44 o 
  -1 -25   2      295.27      276.70      3.54 o 
   0 -25   2        0.55        0.60      0.27 o 
   1 -25   2       17.41       16.48      0.77 o 
   2 -25   2       28.41       26.00      0.66 o 
   3 -25   2        6.83        7.37      0.34 o 
  -4 -24   2        2.16        2.31      0.27 o 
  -3 -24   2        0.18        0.22      0.22 o 
  -2 -24   2       37.49       37.15      1.10 o 
  -1 -24   2        0.97        1.43      0.33 o 
   0 -24   2       18.21       23.29      0.88 o 
   1 -24   2        1.68        2.14      0.33 o 
   2 -24   2       94.94       87.75      1.24 o 
   3 -24   2        9.58        8.78      0.38 o 
   4 -24   2       12.43       13.68      0.55 o 
  -4 -23   2        0.33        0.27      0.22 o 
  -3 -23   2       21.73       22.58      0.82 o 
  -2 -23   2      226.23      225.14      3.03 o 
   0 -23   2       13.60       15.05      0.71 o 
   1 -23   2       47.86       49.11      0.78 o 
   2 -23   2       86.08       87.95      1.57 o 
   3 -23   2       23.02       21.08      0.58 o 
   4 -23   2       17.48       17.80      0.60 o 
  -4 -22   2       10.34        9.61      0.49 o 
  -3 -22   2      225.89      201.14      2.70 o 
  -2 -22   2       19.94       21.10      0.82 o 
   0 -22   2       28.31       28.57      0.99 o 
   1 -22   2      163.91      145.15      1.73 o 
   2 -22   2       67.56       63.74      1.54 o 
   3 -22   2       11.01       10.88      0.66 o 
   4 -22   2        9.78       11.46      0.37 o 
  -4 -21   2       13.04       13.95      0.60 o 
  -3 -21   2       76.98       66.06      1.38 o 
   0 -21   2       28.16       28.13      0.93 o 
   1 -21   2       40.03       40.67      1.21 o 
   2 -21   2      106.96       98.08      1.98 o 
   3 -21   2       11.45        9.72      0.66 o 
   4 -21   2        1.70        1.69      0.21 o 
  -5 -20   2        3.94        3.73      0.27 o 
  -4 -20   2       10.86       10.27      0.55 o 
  -3 -20   2       39.48       39.37      1.70 o 
   0 -20   2       15.54       16.86      0.71 o 
   1 -20   2      102.38       98.41      1.93 o 
   2 -20   2      460.07      395.26      3.33 o 
   3 -20   2       44.49       40.18      1.32 o 
   4 -20   2        5.27        5.00      0.44 o 
  -5 -19   2       27.53       27.52      0.48 o 
  -4 -19   2      112.70      102.84      1.71 o 
  -3 -19   2       14.83       18.29      0.74 o 
   1 -19   2      105.15       88.62      1.76 o 
   2 -19   2       86.55       71.33      1.19 o 
   3 -19   2       29.46       26.16      1.04 o 
   4 -19   2        1.05        1.26      0.33 o 
  -5 -18   2       46.07       44.07      0.66 o 
  -4 -18   2       39.54       35.89      0.99 o 
  -3 -18   2        2.19        1.78      0.22 o 
   1 -18   2       25.74       30.77      0.99 o 
   2 -18   2       51.96       48.58      0.95 o 
   3 -18   2       44.05       41.77      1.32 o 
   4 -18   2        6.19        5.77      0.49 o 
  -5 -17   2       17.26       16.39      0.49 o 
  -4 -17   2        0.17        0.33      0.22 o 
   1 -17   2        4.41        3.40      0.33 o 
   2 -17   2      318.20      272.94      2.56 o 
   3 -17   2      107.05      100.23      2.15 o 
   4 -17   2        4.86        4.61      0.44 o 
  -5 -16   2        4.62        3.95      0.33 o 
  -4 -16   2       13.48       12.91      0.60 o 
   1 -16   2       11.19       12.69      0.60 o 
   2 -16   2       41.22       35.16      0.80 o 
   3 -16   2       93.65       85.56      1.93 o 
   4 -16   2       12.23       12.85      0.71 o 
  -5 -15   2       18.56       17.14      0.60 o 
  -4 -15   2        6.38        5.49      0.44 o 
   1 -15   2      229.57      245.23      3.04 o 
   2 -15   2       34.32       32.27      0.85 o 
   3 -15   2       19.09       15.60      0.77 o 
   4 -15   2       57.23       52.07      1.43 o 
  -5 -14   2       15.18       14.89      0.60 o 
  -4 -14   2       19.33       18.84      0.71 o 
   1 -14   2       47.72       44.43      1.10 o 
   2 -14   2       86.16       74.65      1.13 o 
   3 -14   2       38.53       36.88      1.15 o 
   4 -14   2       45.72       44.41      1.32 o 
  -5 -13   2        2.51        2.58      0.33 o 
  -4 -13   2       60.44       57.51      1.26 o 
   1 -13   2        5.11        8.24      0.44 o 
   2 -13   2        9.21        9.14      0.44 o 
   3 -13   2       38.41       34.35      1.15 o 
   4 -13   2       20.43       20.94      0.91 o 
  -5 -12   2       10.22        8.46      0.49 o 
  -4 -12   2       30.93       31.21      0.93 o 
   1 -12   2        6.34        5.22      0.38 o 
   2 -12   2        1.08        0.60      0.22 o 
   3 -12   2       37.61       36.99      1.15 o 
   4 -12   2       32.56       31.61      0.80 o 
   5 -12   2       11.94       10.77      0.49 o 
  -5 -11   2       45.60       44.97      1.10 o 
  -4 -11   2       65.20       61.15      1.32 o 
   2 -11   2      156.17      149.68      2.26 o 
   3 -11   2      119.30      118.44      2.15 o 
   4 -11   2       73.64       73.88      1.22 o 
   5 -11   2        4.79        4.63      0.25 o 
  -6 -10   2        6.64        7.47      0.33 o 
  -5 -10   2       74.95       72.94      1.43 o 
   1 -10   2      245.53      233.76      1.90 o 
   2 -10   2      466.75      426.65      4.50 o 
   3 -10   2       96.01       97.57      1.93 o 
   4 -10   2       75.35       73.26      1.24 o 
   5 -10   2       27.56       29.94      0.60 o 
  -6  -9   2       15.37       15.38      0.49 o 
  -5  -9   2      102.85       99.51      1.71 o 
   0  -9   2     2388.58     2601.36     18.79 o 
   1  -9   2      724.47      739.78      4.59 o 
   2  -9   2      348.55      324.63      3.44 o 
   3  -9   2       57.87       53.12      1.37 o 
   4  -9   2       83.79       82.01      1.30 o 
   5  -9   2       67.31       71.93      1.73 o 
  -6  -8   2       16.06       16.26      0.49 o 
  -5  -8   2       71.11       73.64      1.48 o 
   1  -8   2      865.54      910.26      5.76 o 
   2  -8   2       12.49       11.69      0.37 o 
   3  -8   2       22.91       23.21      0.62 o 
   4  -8   2       34.86       35.85      0.85 o 
   5  -8   2       31.86       33.45      0.80 o 
  -6  -7   2       10.07       10.66      0.44 o 
  -5  -7   2       36.89       38.20      1.04 o 
  -1  -7   2      178.29      185.36      1.93 o 
   0  -7   2     4185.24     4197.16     30.65 o 
   1  -7   2      529.92      513.55      3.26 o 
   2  -7   2       50.02       44.81      0.70 o 
   3  -7   2       16.53       15.93      0.71 o 
   4  -7   2       43.13       45.79      1.37 o 
   5  -7   2       27.22       26.06      0.60 o 
  -6  -6   2        9.58        9.50      0.44 o 
  -5  -6   2       63.70       57.96      1.32 o 
  -4  -6   2       67.04       65.55      1.54 o 
   0  -6   2      377.73      368.42      2.13 o 
   1  -6   2        1.29        1.80      0.13 o 
   2  -6   2       96.26      103.74      2.18 o 
   3  -6   2      116.22      110.07      1.98 o 
   4  -6   2      119.78      120.30      2.26 o 
   5  -6   2        5.09        5.39      0.29 o 
  -6  -5   2        2.27        2.25      0.27 o 
  -5  -5   2       43.84       41.11      1.10 o 
  -4  -5   2       23.79       22.09      0.88 o 
  -1  -5   2      281.73      320.16      2.83 o 
   0  -5   2     1737.65     1770.22      8.70 o 
   1  -5   2     1072.02     1065.10      5.93 o 
   2  -5   2     1096.58     1076.63     11.01 o 
   3  -5   2      156.56      158.90      2.37 o 
   4  -5   2      103.50      104.14      5.28 o 
   5  -5   2       10.83       11.06      0.41 o 
  -6  -4   2       13.69       14.28      0.49 o 
  -5  -4   2       96.74       94.32      1.76 o 
  -4  -4   2       37.11       37.37      1.10 o 
  -1  -4   2      195.54      210.44      2.05 o 
   0  -4   2      209.47      209.00      1.30 o 
   1  -4   2       63.94       57.97      0.51 o 
   2  -4   2     1321.84     1412.85      8.00 o 
   3  -4   2       95.01       98.79      1.82 o 
   4  -4   2      120.74      123.45      2.00 o 
   5  -4   2        7.50        6.61      0.26 o 
  -6  -3   2       15.06       18.02      0.60 o 
  -5  -3   2      135.51      131.80      2.15 o 
  -4  -3   2      181.53      185.42      2.65 o 
  -1  -3   2     2693.98     2635.45     14.79 o 
   1  -3   2      714.04      714.25      4.11 o 
   2  -3   2      172.18      178.42      1.54 o 
   3  -3   2       24.79       21.81      0.82 o 
   4  -3   2       10.09       10.22      0.66 o 
   5  -3   2        8.23        8.41      0.29 o 
  -6  -2   2       14.83       17.53      0.41 o 
  -5  -2   2       45.69       42.77      1.15 o 
  -4  -2   2       23.07       23.30      0.88 o 
  -3  -2   2      122.11      144.11      1.93 o 
  -1  -2   2     2757.03     2615.47     20.00 o 
   1  -2   2     2980.07     3073.46     21.69 o 
   2  -2   2      535.74      542.77      4.56 o 
   3  -2   2       35.26       33.09      0.99 o 
   4  -2   2       24.89       24.83      0.93 o 
   5  -2   2       20.10       20.76      0.58 o 
  -6  -1   2        0.73        1.09      0.16 o 
  -5  -1   2       40.31       43.93      2.06 o 
  -4  -1   2        5.30        5.33      0.44 o 
  -3  -1   2      127.75      140.23      5.54 o 
  -2  -1   2      117.66      127.76      2.18 o 
  -1  -1   2     2982.49     2794.36     14.38 o 
   0  -1   2     1646.96     1741.18     11.75 o 
   1  -1   2      169.22      167.18      1.23 o 
   2  -1   2      428.41      452.63      2.99 o 
   3  -1   2       34.91       32.76      0.93 o 
   4  -1   2       70.79       67.70      1.54 o 
   5  -1   2        4.91        5.46      0.38 o 
  -6   0   2        0.09       -0.03      0.12 o 
  -5   0   2       76.29       83.96      3.30 o 
  -4   0   2       26.58       25.33      0.88 o 
  -3   0   2       54.71       58.39      0.96 o 
  -2   0   2      708.46      815.53     20.77 o 
  -1   0   2        2.51        2.31      0.12 o 
   0   0   2     1398.75     1367.25    113.44 o 
   1   0   2      145.79      137.44      1.07 o 
   2   0   2     1193.43     1334.37      7.54 o 
   3   0   2        1.77        2.20      0.27 o 
   4   0   2       41.79       42.21      1.21 o 
   5   0   2       12.06       14.17      0.47 o 
  -6   1   2        0.74        1.10      0.27 o 
  -5   1   2       40.31       44.18      3.02 o 
  -4   1   2        5.27        5.74      0.31 o 
  -3   1   2      127.86      140.11      2.29 o 
  -2   1   2      117.57      127.23      3.13 o 
  -1   1   2     2982.55     2757.45     20.34 o 
   0   1   2     1646.95     1647.95     11.63 o 
   1   1   2      168.33      172.20      1.77 o 
   2   1   2      428.71      452.58      2.99 o 
   3   1   2       34.69       32.37      0.93 o 
   4   1   2       70.77       67.54      1.48 o 
   5   1   2        4.94        5.46      0.31 o 
  -6   2   2       14.81       18.35      0.60 o 
  -5   2   2       45.92       44.19      1.21 o 
  -4   2   2       23.13       24.27      0.99 o 
  -3   2   2      121.94      144.07      1.43 o 
  -2   2   2       25.21       26.86      0.48 o 
  -1   2   2     2756.95     2673.75     19.94 o 
   0   2   2     1154.81     1149.36      5.47 o 
   1   2   2     2981.01     3102.36     21.57 o 
   2   2   2      535.19      545.24      3.45 o 
   3   2   2       35.44       33.31      0.93 o 
   4   2   2       24.92       24.67      0.88 o 
   5   2   2       20.04       20.42      0.52 o 
  -6   3   2       15.10       18.57      0.60 o 
  -5   3   2      135.09      135.54      2.20 o 
  -4   3   2      181.46      186.81      1.50 o 
  -3   3   2      114.82      131.13      1.60 o 
  -2   3   2      628.70      660.81      4.43 o 
  -1   3   2     2694.10     2747.03     29.09 o 
   0   3   2     4632.21     4319.66    163.13 o 
   1   3   2      713.43      714.33      5.82 o 
   2   3   2      171.92      174.63      3.37 o 
   3   3   2       24.80       22.47      0.77 o 
   4   3   2       10.09       10.55      0.74 o 
   5   3   2        8.28        8.53      0.37 o 
  -6   4   2       13.66       14.83      0.55 o 
  -5   4   2       96.94       92.72      1.82 o 
  -4   4   2       37.21       38.59      0.61 o 
  -3   4   2       11.52       13.29      0.39 o 
  -2   4   2      244.18      210.61      3.96 o 
  -1   4   2      195.49      208.80      1.18 o 
   0   4   2      209.19      209.08      5.69 o 
   1   4   2       64.15       58.35      0.88 o 
   2   4   2     1323.31     1399.34      7.92 o 
   3   4   2       94.80       98.30      1.65 o 
   4   4   2      120.70      124.89      1.71 o 
   5   4   2        7.48        6.64      0.33 o 
  -6   5   2        2.30        2.97      0.27 o 
  -5   5   2       44.04       40.07      1.15 o 
  -4   5   2       23.49       21.27      0.46 o 
  -3   5   2       39.92       45.46      0.60 o 
  -2   5   2      235.67      278.82      2.09 o 
  -1   5   2      281.78      320.68      1.68 o 
   1   5   2     1071.89     1060.64      8.28 o 
   2   5   2     1095.22     1076.56      6.25 o 
   3   5   2      156.69      158.57      2.20 o 
   4   5   2      103.45      107.71      2.22 o 
   5   5   2       10.82       11.34      0.49 o 
  -6   6   2        9.57       11.10      0.44 o 
  -5   6   2       63.36       57.85      1.43 o 
  -4   6   2       67.34       65.34      0.82 o 
  -3   6   2      410.04      411.26      7.38 o 
  -2   6   2       41.36       49.61      0.63 o 
  -1   6   2      223.68      224.50      0.97 o 
   1   6   2        1.30        1.92      0.16 o 
   2   6   2       96.43      102.75      1.07 o 
   3   6   2      116.17      114.25      2.40 o 
   4   6   2      119.92      124.17      1.79 o 
   5   6   2        5.11        5.39      0.29 o 
  -6   7   2       10.06       11.26      0.44 o 
  -5   7   2       37.11       37.70      1.15 o 
  -4   7   2      184.78      169.02      1.42 o 
  -3   7   2       35.24       39.31      0.58 o 
  -2   7   2      655.83      713.71      6.08 o 
  -1   7   2      178.29      188.71      1.27 o 
   0   7   2     4185.62     4198.93     30.84 o 
   1   7   2      530.16      515.25      4.47 o 
   2   7   2       50.58       44.49      0.66 o 
   3   7   2       16.48       16.56      0.46 o 
   4   7   2       43.09       47.68      1.54 o 
   5   7   2       27.18       26.10      0.88 o 
  -6   8   2       16.09       17.03      0.55 o 
  -5   8   2       71.09       73.26      1.59 o 
  -4   8   2      209.17      199.87      2.10 o 
  -3   8   2       35.02       46.08      0.63 o 
  -2   8   2      517.91      572.49      5.67 o 
  -1   8   2      252.02      259.58      1.53 o 
   0   8   2      207.97      196.15      1.46 o 
   1   8   2      865.00      917.22      7.40 o 
   2   8   2       12.36       11.33      0.44 o 
   3   8   2       23.09       23.94      0.56 o 
   4   8   2       34.72       35.09      1.81 o 
   5   8   2       31.90       34.90      0.99 o 
  -6   9   2       15.35       15.55      0.49 o 
  -5   9   2      102.74       99.29      1.87 o 
  -4   9   2      214.01      202.58      2.98 o 
  -3   9   2        9.49       12.57      0.53 o 
  -2   9   2      371.28      405.03      2.93 o 
  -1   9   2        7.45       11.54      0.23 o 
   0   9   2     2388.68     2529.90     19.15 o 
   1   9   2      724.36      747.33      6.52 o 
   2   9   2      348.34      323.85      2.40 o 
   3   9   2       57.67       55.82      0.87 o 
   4   9   2       84.04       80.32      1.65 o 
   5   9   2       67.31       72.27      1.43 o 
  -6  10   2        6.65        6.98      0.33 o 
  -5  10   2       75.10       72.61      1.60 o 
  -4  10   2       12.15        9.50      0.52 o 
  -3  10   2      100.71      106.15      1.78 o 
  -2  10   2      209.70      222.03      1.91 o 
  -1  10   2      120.65      132.07      1.47 o 
   0  10   2      970.59     1031.11      5.85 o 
   1  10   2      245.98      236.85      2.71 o 
   2  10   2      467.05      428.94      4.45 o 
   3  10   2       96.12      100.65      1.24 o 
   4  10   2       75.15       74.42      1.60 o 
   5  10   2       27.55       28.63      0.88 o 
  -5  11   2       45.47       45.41      1.21 o 
  -4  11   2       65.14       62.12      0.67 o 
  -3  11   2      109.31      100.04      1.80 o 
  -2  11   2      207.28      196.84      1.21 o 
  -1  11   2      647.68      723.91      7.17 o 
   0  11   2      611.63      720.26      4.31 o 
   1  11   2      228.34      240.81      4.26 o 
   2  11   2      156.03      150.12      2.21 o 
   3  11   2      119.36      119.10      2.09 o 
   4  11   2       73.67       70.07      1.54 o 
   5  11   2        4.77        4.94      0.38 o 
  -5  12   2       10.27        8.24      0.47 o 
  -4  12   2       30.97       31.95      0.57 o 
  -3  12   2        8.24        6.98      0.27 o 
  -2  12   2        9.83       12.12      0.27 o 
  -1  12   2       66.15       83.98      0.95 o 
   0  12   2      178.32      229.04      1.75 o 
   1  12   2        6.36        5.38      0.38 o 
   2  12   2        1.09        1.32      0.27 o 
   3  12   2       37.46       38.64      1.15 o 
   4  12   2       32.61       30.39      0.99 o 
   5  12   2       12.01        8.95      0.49 o 
  -5  13   2        2.47        2.25      0.23 o 
  -4  13   2       60.39       58.20      0.86 o 
  -3  13   2        0.71        1.43      0.15 o 
  -2  13   2      178.87      195.29      2.26 o 
  -1  13   2      248.09      281.59      2.32 o 
   0  13   2     1252.30     1394.68      7.74 o 
   1  13   2        5.09        9.01      0.49 o 
   2  13   2        9.16        9.17      0.55 o 
   3  13   2       38.52       37.15      1.15 o 
   4  13   2       20.44       21.04      0.82 o 
   5  13   2       13.62       12.49      0.44 o 
  -5  14   2       15.28       15.10      0.46 o 
  -4  14   2       19.36       18.35      0.47 o 
  -3  14   2        7.24        7.42      0.34 o 
  -2  14   2      261.05      274.71      1.61 o 
  -1  14   2        0.71        0.84      0.13 o 
   0  14   2     1168.61     1293.45      8.90 o 
   1  14   2       47.84       45.97      1.15 o 
   3  14   2       38.53       38.14      1.15 o 
   4  14   2       45.60       46.12      1.15 o 
   5  14   2        1.13        1.13      0.16 o 
  -5  15   2       18.44       16.76      0.48 o 
  -4  15   2        6.43        5.34      0.33 o 
  -3  15   2        8.56        8.83      0.31 o 
  -2  15   2       25.15       26.04      0.51 o 
  -1  15   2       10.08       10.87      0.71 o 
   0  15   2       71.41       61.09      0.69 o 
   1  15   2      229.43      248.00      3.15 o 
   2  15   2       34.05       33.58      1.04 o 
   3  15   2       18.98       17.52      0.82 o 
   4  15   2       57.41       53.94      1.26 o 
   5  15   2        2.12        2.75      0.19 o 
  -5  16   2        4.66        4.01      0.38 o 
  -4  16   2       13.39       12.62      0.39 o 
  -3  16   2       25.65       24.64      0.50 o 
  -2  16   2       29.40       30.44      0.57 o 
  -1  16   2        9.49       10.35      0.49 o 
   0  16   2       25.95       26.93      0.55 o 
   1  16   2       11.23       16.09      0.71 o 
   3  16   2       93.84       90.34      1.24 o 
   4  16   2       12.14       11.86      0.60 o 
   5  16   2        2.45        3.52      0.19 o 
  -5  17   2       17.33       16.10      0.66 o 
  -4  17   2        0.17        0.15      0.16 o 
  -3  17   2       34.32       34.66      1.10 o 
  -2  17   2       95.21       97.99      1.27 o 
  -1  17   2        1.47        3.32      0.27 o 
   0  17   2       75.50       68.01      0.78 o 
   1  17   2        4.42        3.73      0.38 o 
   3  17   2      106.91      104.54      1.82 o 
   4  17   2        4.84        4.45      0.38 o 
   5  17   2       10.33        9.57      0.27 o 
  -5  18   2       45.93       43.88      1.04 o 
  -4  18   2       39.66       36.51      0.75 o 
  -3  18   2        2.19        1.87      0.16 o 
  -2  18   2       59.83       58.93      0.80 o 
  -1  18   2        1.27        1.57      0.19 o 
   0  18   2        9.31        8.74      0.29 o 
   1  18   2       25.71       29.95      1.04 o 
   2  18   2       51.90       49.15      1.37 o 
   3  18   2       44.05       44.14      1.32 o 
   4  18   2        6.25        5.99      0.44 o 
  -5  19   2       27.65       26.10      0.71 o 
  -4  19   2      112.61      104.54      1.96 o 
  -3  19   2       14.75       17.44      0.56 o 
  -2  19   2       94.12       94.38      1.05 o 
  -1  19   2        6.82       10.55      0.41 o 
   0  19   2      158.97      156.71      1.35 o 
   1  19   2      105.15       87.19      1.82 o 
   2  19   2       86.02       71.80      1.71 o 
   3  19   2       29.60       26.60      0.99 o 
   4  19   2        1.01        0.69      0.16 o 
  -5  20   2        3.95        4.61      0.33 o 
  -4  20   2       10.87       10.18      0.35 o 
  -3  20   2       39.48       40.05      1.21 o 
  -2  20   2       12.62       12.86      0.39 o 
  -1  20   2        4.13        2.87      0.30 o 
   0  20   2       15.47       15.86      0.41 o 
   1  20   2      102.36       98.63      1.98 o 
   2  20   2      460.78      393.10      4.77 o 
   3  20   2       44.33       39.58      1.21 o 
   4  20   2        5.26        5.11      0.38 o 
  -5  21   2       22.42       22.04      0.60 o 
  -4  21   2       13.04       14.02      0.54 o 
  -3  21   2       77.12       66.66      1.65 o 
  -2  21   2      485.74      446.64      4.69 o 
  -1  21   2      141.03      132.39      1.53 o 
   0  21   2       28.20       27.08      0.68 o 
   1  21   2       39.98       40.62      1.26 o 
   2  21   2      106.73       95.66      2.04 o 
   3  21   2       11.53       11.26      0.66 o 
   4  21   2        1.73        1.48      0.27 o 
  -4  22   2       10.35       10.18      0.33 o 
  -3  22   2      225.72      207.37      2.16 o 
  -2  22   2       19.98       20.20      0.64 o 
  -1  22   2      108.20      105.88      4.38 o 
   0  22   2       28.35       27.19      0.68 o 
   1  22   2      164.09      142.03      1.71 o 
   2  22   2       67.37       62.14      1.59 o 
   3  22   2       10.98       11.70      0.66 o 
   4  22   2        9.74       11.15      0.35 o 
  -4  23   2        0.33        0.16      0.14 o 
  -3  23   2       21.82       21.99      0.63 o 
  -2  23   2      226.20      219.56      3.42 o 
  -1  23   2       66.70       67.16      3.41 o 
   0  23   2       13.57       15.15      0.52 o 
   1  23   2       47.70       49.43      0.77 o 
   2  23   2       86.24       86.95      3.22 o 
   3  23   2       23.02       21.65      0.82 o 
   4  23   2       17.50       18.98      0.43 o 
  -4  24   2        2.15        2.32      0.21 o 
  -3  24   2        0.18        0.25      0.16 o 
  -2  24   2       37.49       33.80      1.21 o 
  -1  24   2        0.97        1.15      0.21 o 
   0  24   2       18.21       21.85      1.16 o 
   1  24   2        1.70        2.10      0.38 o 
   2  24   2       94.91       90.52      1.82 o 
   3  24   2        9.56        8.68      0.55 o 
   4  24   2       12.42       13.19      0.31 o 
  -4  25   2        0.51        0.05      0.22 o 
  -3  25   2        2.86        2.03      0.33 o 
  -2  25   2        4.61        3.79      0.49 o 
  -1  25   2      295.27      277.73      2.59 o 
   0  25   2        0.54        0.49      0.15 o 
   1  25   2       17.49       17.17      0.56 o 
   2  25   2       28.39       25.22      0.93 o 
   3  25   2        6.87        7.52      0.49 o 
  -4  26   2        4.63        3.84      0.33 o 
  -3  26   2        1.50        1.81      0.33 o 
  -2  26   2        3.73        4.06      0.49 o 
  -1  26   2       29.53       32.10      1.26 o 
   0  26   2       15.65       15.71      0.52 o 
   1  26   2       58.29       55.46      1.01 o 
   2  26   2       34.51       33.69      1.04 o 
   3  26   2        7.60        7.31      0.29 o 
  -2  27   2      124.06      134.69      2.42 o 
  -1  27   2        7.68        8.71      0.42 o 
   0  27   2        2.74        2.43      0.21 o 
   1  27   2       49.49       51.78      1.26 o 
   2  27   2        4.47        5.44      0.44 o 
   3  27   2        1.26        1.10      0.22 o 
  -3  28   2       19.63       21.37      0.50 o 
  -2  28   2       17.05       18.24      0.88 o 
  -1  28   2       13.43       14.20      0.40 o 
   0  28   2        1.81        1.48      0.27 o 
   1  28   2        2.45        2.80      0.33 o 
   2  28   2        3.28        3.40      0.38 o 
   3  28   2        3.84        4.28      0.33 o 
  -3  29   2        5.88        5.44      0.38 o 
  -2  29   2       65.43       72.11      1.60 o 
  -1  29   2       99.66      104.03      1.13 o 
   0  29   2       40.09       42.71      1.10 o 
   1  29   2       10.28       11.04      0.55 o 
   2  29   2       14.41       14.43      0.43 o 
   3  29   2        6.93        8.68      0.27 o 
  -3  30   2        7.60        7.31      0.38 o 
  -2  30   2        2.34        2.58      0.38 o 
  -1  30   2        2.35        2.10      0.25 o 
   0  30   2       20.59       20.27      0.71 o 
   1  30   2        4.62        4.64      0.23 o 
   2  30   2        7.56        7.69      0.31 o 
  -2  31   2       13.91       16.65      0.66 o 
  -1  31   2        0.40        0.36      0.17 o 
   0  31   2        0.77        1.04      0.21 o 
   1  31   2       32.70       35.58      0.55 o 
   2  31   2       33.48       37.63      0.58 o 
  -2  32   2       34.15       37.33      0.93 o 
  -1  32   2       12.24       11.93      0.54 o 
   0  32   2        2.04        1.96      0.17 o 
   1  32   2       33.33       36.19      0.52 o 
  -1  33   2        1.79        2.34      0.15 o 
   0  33   2        4.44        6.21      0.29 o 
   1  33   2        2.65        2.84      0.16 o 
   0  34   2        0.74        0.44      0.12 o 
   0 -33   3       21.53       26.87      0.71 o 
  -1 -32   3       52.75       57.09      1.10 o 
   0 -32   3        1.69        2.20      0.27 o 
   1 -32   3       15.96       16.10      0.55 o 
  -2 -31   3       16.24       17.31      0.55 o 
  -1 -31   3        0.06        0.22      0.22 o 
   0 -31   3       10.01       13.40      0.60 o 
   1 -31   3       13.49       13.71      0.39 o 
  -2 -30   3       37.03       39.63      0.93 o 
  -1 -30   3        6.60        7.58      0.49 o 
   0 -30   3       37.94       39.57      1.04 o 
   1 -30   3        2.60        4.37      0.27 o 
   2 -30   3       11.93       12.55      0.55 o 
  -2 -29   3       10.80       11.92      0.55 o 
  -1 -29   3        2.29        2.69      0.33 o 
   0 -29   3       10.90        9.61      0.60 o 
   1 -29   3       11.64       10.79      0.43 o 
   2 -29   3       10.67       10.31      0.35 o 
  -3 -28   3        6.42        8.07      0.38 o 
  -2 -28   3        0.43        0.71      0.22 o 
  -1 -28   3        1.46        1.92      0.33 o 
   0 -28   3       11.46        8.90      0.55 o 
   1 -28   3        7.26        7.36      0.55 o 
   2 -28   3       12.70       12.86      0.43 o 
  -3 -27   3        2.11        4.23      0.33 o 
  -2 -27   3       10.88       11.64      0.60 o 
  -1 -27   3        0.44        0.27      0.27 o 
   0 -27   3        6.76        7.30      0.55 o 
   1 -27   3       28.39       24.12      0.93 o 
   2 -27   3       24.91       27.69      0.66 o 
   3 -27   3        9.84       11.92      0.49 o 
  -3 -26   3       16.33       18.13      0.66 o 
  -2 -26   3      108.85      109.88      1.87 o 
  -1 -26   3        1.58        1.26      0.27 o 
   0 -26   3        7.96        9.01      0.60 o 
   1 -26   3       15.69       14.34      0.71 o 
   2 -26   3       10.17       10.44      0.43 o 
   3 -26   3       22.38       24.84      0.77 o 
  -4 -25   3        0.83        0.71      0.16 o 
  -3 -25   3        7.27        6.76      0.44 o 
  -2 -25   3      161.75      151.44      2.31 o 
  -1 -25   3       26.41       22.97      0.88 o 
   0 -25   3        1.38        0.77      0.27 o 
   1 -25   3        2.96        2.80      0.38 o 
   2 -25   3        3.78        3.78      0.31 o 
   3 -25   3       12.05       12.92      0.41 o 
  -4 -24   3        4.62        4.01      0.33 o 
  -3 -24   3       57.50       54.60      1.26 o 
  -2 -24   3       26.95       27.18      0.64 o 
  -1 -24   3        7.17        5.11      0.44 o 
   0 -24   3        0.98        0.55      0.27 o 
   1 -24   3       15.11       11.37      0.71 o 
   2 -24   3        2.79        3.59      0.23 o 
   3 -24   3       25.29       24.76      0.58 o 
  -4 -23   3        0.18        0.22      0.22 o 
  -3 -23   3       18.86       18.46      0.77 o 
  -2 -23   3       14.61       16.51      0.50 o 
  -1 -23   3        0.14        0.22      0.27 o 
   0 -23   3       11.29       12.69      0.71 o 
   1 -23   3       42.71       36.06      1.15 o 
   2 -23   3       34.88       37.92      0.67 o 
   3 -23   3       37.86       37.09      0.73 o 
  -4 -22   3       22.19       20.60      0.71 o 
  -3 -22   3       22.76       21.26      0.82 o 
  -2 -22   3       47.92       51.51      1.40 o 
  -1 -22   3        0.22        0.60      0.27 o 
   0 -22   3       15.19       14.17      0.71 o 
   1 -22   3        8.23        6.92      0.55 o 
   2 -22   3       15.24       15.41      0.58 o 
   3 -22   3       14.16       13.73      0.71 o 
   4 -22   3        1.74        1.54      0.22 o 
  -4 -21   3        7.69        7.75      0.41 o 
  -3 -21   3       64.18       59.43      1.22 o 
  -2 -21   3       58.54       53.23      1.87 o 
   0 -21   3       69.32       73.70      1.65 o 
   1 -21   3       63.24       49.70      0.79 o 
   2 -21   3        6.90        7.51      0.43 o 
   3 -21   3        0.58        1.16      0.23 o 
   4 -21   3        2.88        2.25      0.27 o 
  -4 -20   3       19.54       19.01      0.50 o 
  -3 -20   3       86.60       87.90      1.07 o 
  -2 -20   3       29.62       26.76      0.88 o 
   0 -20   3       28.04       29.07      0.99 o 
   1 -20   3      183.04      159.49      1.85 o 
   2 -20   3       45.02       43.74      0.95 o 
   3 -20   3        6.07        5.49      0.35 o 
   4 -20   3        3.83        5.99      0.44 o 
  -5 -19   3       23.35       22.48      0.60 o 
  -4 -19   3       64.51       64.50      0.76 o 
  -3 -19   3       46.76       48.25      0.84 o 
   0 -19   3       53.93       59.93      1.43 o 
   1 -19   3       19.07       15.70      0.54 o 
   2 -19   3       13.96       12.41      0.52 o 
   3 -19   3        6.60        5.45      0.37 o 
   4 -19   3       11.22       14.23      0.66 o 
  -5 -18   3        3.44        3.38      0.19 o 
  -4 -18   3       38.20       38.65      0.74 o 
  -3 -18   3      204.12      199.97      1.87 o 
   0 -18   3      443.92      470.17      4.94 o 
   1 -18   3        3.70        4.20      0.31 o 
   2 -18   3      224.06      195.23      3.03 o 
   3 -18   3       35.67       32.27      0.83 o 
   4 -18   3        6.36        7.47      0.55 o 
  -5 -17   3        0.92        1.51      0.16 o 
  -4 -17   3       10.34       10.11      0.38 o 
  -3 -17   3      193.97      180.53      1.82 o 
   0 -17   3       19.60       22.47      0.82 o 
   1 -17   3       58.67       49.93      0.93 o 
   2 -17   3      213.36      184.54      2.92 o 
   3 -17   3        5.81        4.94      0.39 o 
   4 -17   3        1.39        1.10      0.27 o 
  -5 -16   3        0.24        0.27      0.16 o 
  -4 -16   3        9.76        9.39      0.31 o 
   0 -16   3       80.92       87.92      1.60 o 
   1 -16   3       34.90       34.68      1.07 o 
   2 -16   3      179.10      148.30      2.59 o 
   3 -16   3      125.13      116.01      1.64 o 
   4 -16   3        0.71        0.77      0.19 o 
  -5 -15   3        5.86        6.21      0.38 o 
  -4 -15   3        6.69        5.62      0.25 o 
   0 -15   3       39.92       50.96      1.15 o 
   1 -15   3       14.67       12.34      0.66 o 
   2 -15   3       92.93       84.69      1.87 o 
   3 -15   3      382.72      363.49      6.01 o 
   4 -15   3        3.08        3.31      0.36 o 
  -5 -14   3       14.37       13.79      0.55 o 
  -4 -14   3       21.79       20.19      0.76 o 
   0 -14   3       35.74       42.49      0.99 o 
   1 -14   3        1.16        0.64      0.36 o 
   2 -14   3       60.67       55.04      1.43 o 
   3 -14   3      333.72      311.99      4.15 o 
   4 -14   3        7.72        7.05      0.39 o 
  -5 -13   3       30.43       28.74      0.82 o 
  -4 -13   3       12.42       13.44      0.45 o 
   0 -13   3      219.14      219.70      2.65 o 
   1 -13   3        4.30        4.37      0.27 o 
   2 -13   3       70.31       64.24      1.54 o 
   3 -13   3      248.96      237.25      3.12 o 
   4 -13   3        9.66       11.14      0.48 o 
   5 -13   3        9.70       10.38      0.44 o 
  -5 -12   3       26.70       25.55      0.77 o 
  -4 -12   3       15.24       13.28      0.37 o 
   0 -12   3       13.70       13.02      0.49 o 
   1 -12   3       10.45        7.76      0.33 o 
   2 -12   3       49.69       48.65      1.32 o 
   3 -12   3      193.94      178.12      2.87 o 
   4 -12   3       21.27       22.25      0.93 o 
   5 -12   3        5.27        4.67      0.33 o 
  -5 -11   3       32.24       29.90      0.82 o 
  -4 -11   3      162.54      148.61      3.25 o 
   0 -11   3      396.58      410.43      4.00 o 
   1 -11   3       78.17       82.54      1.54 o 
   2 -11   3      101.40       93.85      1.82 o 
   3 -11   3       91.93       91.39      1.98 o 
   4 -11   3        9.77        9.78      0.66 o 
   5 -11   3       26.31       26.16      0.77 o 
  -5 -10   3        6.25        6.43      0.44 o 
  -4 -10   3       24.38       21.99      0.54 o 
   0 -10   3      429.77      460.58      4.23 o 
   1 -10   3      772.63      772.35      4.91 o 
   2 -10   3      235.64      214.43      4.20 o 
   3 -10   3      312.58      283.88      2.66 o 
   4 -10   3        7.38        7.19      0.55 o 
   5 -10   3        8.76       11.04      0.49 o 
  -5  -9   3       71.34       73.65      1.43 o 
  -4  -9   3       19.63       22.64      0.56 o 
   0  -9   3     1966.94     2104.63     16.09 o 
   1  -9   3      295.25      298.41      2.31 o 
   2  -9   3       26.15       21.82      0.56 o 
   3  -9   3      352.00      318.92      3.98 o 
   4  -9   3       10.44       11.15      0.71 o 
   5  -9   3       18.53       19.38      0.77 o 
  -6  -8   3       11.25       10.27      0.38 o 
  -5  -8   3      124.67      123.68      1.93 o 
  -4  -8   3      236.54      224.00      4.72 o 
   0  -8   3      374.88      392.34      3.61 o 
   1  -8   3      170.49      156.88      1.80 o 
   2  -8   3       83.00       81.49      1.49 o 
   3  -8   3       64.23       60.51      1.32 o 
   4  -8   3        7.10        7.73      0.41 o 
   5  -8   3        1.14        1.68      0.17 o 
  -6  -7   3       15.81       14.12      0.44 o 
  -5  -7   3      137.88      132.42      2.04 o 
  -4  -7   3       24.01       24.61      0.93 o 
   0  -7   3        4.41        9.23      0.33 o 
   1  -7   3      447.03      449.31      3.38 o 
   2  -7   3      217.93      197.30      1.85 o 
   3  -7   3       23.88       24.55      0.99 o 
   4  -7   3        0.06        0.38      0.22 o 
   5  -7   3        1.08        1.29      0.14 o 
  -6  -6   3        4.06        3.95      0.27 o 
  -5  -6   3       24.49       25.00      0.82 o 
  -4  -6   3       15.96       17.91      0.82 o 
   0  -6   3       49.96       49.78      0.83 o 
   1  -6   3       53.64       63.32      1.51 o 
   2  -6   3       49.63       54.19      1.46 o 
   3  -6   3       52.99       49.22      1.35 o 
   4  -6   3        3.58        3.00      0.25 o 
   5  -6   3        1.10        1.02      0.14 o 
  -6  -5   3        2.66        3.08      0.27 o 
  -5  -5   3        8.92        8.29      0.49 o 
  -4  -5   3       77.63       80.64      1.71 o 
  -2  -5   3       10.03        9.94      0.49 o 
   0  -5   3      367.90      373.26      3.45 o 
   1  -5   3      235.51      244.44      4.46 o 
   2  -5   3      307.87      275.28      2.68 o 
   3  -5   3        2.27        1.77      0.22 o 
   4  -5   3        3.43        4.44      0.30 o 
   5  -5   3        1.19        1.04      0.14 o 
  -6  -4   3        3.77        3.79      0.27 o 
  -5  -4   3       16.11       16.26      0.66 o 
  -4  -4   3      107.27      104.75      1.98 o 
  -2  -4   3      533.72      560.56      5.19 o 
   0  -4   3      925.23      945.85      7.54 o 
   1  -4   3      614.69      618.15      8.23 o 
   2  -4   3      429.58      389.78      2.90 o 
   3  -4   3       13.83       17.06      0.77 o 
   4  -4   3       22.50       22.30      0.82 o 
   5  -4   3        4.01        3.46      0.20 o 
  -6  -3   3        2.48        2.53      0.22 o 
  -5  -3   3       42.99       45.93      1.26 o 
  -4  -3   3       95.10       86.56      1.76 o 
  -2  -3   3     2095.63     2236.33     17.11 o 
  -1  -3   3      523.91      502.08      4.31 o 
   0  -3   3      352.64      367.35      3.28 o 
   1  -3   3      285.71      338.10      2.77 o 
   2  -3   3       65.98       62.79      0.95 o 
   3  -3   3       41.04       44.56      0.83 o 
   4  -3   3       14.45       13.98      0.50 o 
   5  -3   3       13.27       13.80      0.35 o 
  -6  -2   3        0.69        0.77      0.22 o 
  -5  -2   3       18.98       20.12      0.85 o 
  -4  -2   3      134.36      127.33      2.20 o 
  -3  -2   3       27.82       21.71      0.77 o 
  -1  -2   3        4.64        2.42      0.16 o 
   0  -2   3      218.24      222.02      1.55 o 
   1  -2   3      583.52      615.54      6.99 o 
   2  -2   3        9.44        9.12      0.49 o 
   3  -2   3      100.99      107.04      1.40 o 
   4  -2   3       17.40       17.67      1.02 o 
   5  -2   3       20.60       23.13      0.46 o 
  -6  -1   3        0.30        0.11      0.16 o 
  -5  -1   3        1.58        2.10      0.38 o 
  -4  -1   3       61.88       62.25      1.43 o 
  -3  -1   3       13.61       16.26      0.66 o 
  -1  -1   3        4.96        6.21      0.27 o 
   0  -1   3      771.58      785.68      6.16 o 
   1  -1   3      345.98      369.53      3.61 o 
   2  -1   3      168.76      180.87      2.37 o 
   3  -1   3       70.01       75.23      1.09 o 
   4  -1   3       15.15       18.22      0.58 o 
   5  -1   3       57.54       58.18      1.73 o 
  -6   0   3        0.26        0.33      0.16 o 
  -5   0   3        0.29        0.33      0.33 o 
  -4   0   3       13.79       15.33      0.71 o 
  -3   0   3      161.72      201.78      2.65 o 
  -2   0   3        3.45        4.12      0.33 o 
  -1   0   3      492.64      473.20     11.73 o 
   0   0   3       41.21       39.87      0.60 o 
   1   0   3      677.14      795.99      6.68 o 
   2   0   3      184.61      196.45      2.48 o 
   3   0   3        0.02        0.14      0.16 o 
   4   0   3        0.22        0.11      0.16 o 
   5   0   3       12.85       14.78      0.47 o 
  -6   1   3        0.31        0.16      0.16 o 
  -5   1   3        1.59        2.07      0.27 o 
  -4   1   3       61.93       62.91      1.43 o 
  -3   1   3       13.55       16.37      0.66 o 
  -2   1   3       63.12       86.04      0.99 o 
  -1   1   3        4.95        5.97      0.19 o 
   0   1   3      771.71      769.30      6.16 o 
   1   1   3      345.55      375.36      3.55 o 
   2   1   3      168.86      181.20      2.37 o 
   3   1   3       70.39       74.17      1.07 o 
   4   1   3       15.21       17.53      0.54 o 
   5   1   3       57.45       59.13      0.87 o 
  -6   2   3        0.68        0.49      0.16 o 
  -5   2   3       18.91       19.61      0.54 o 
  -4   2   3      134.22      125.46      2.09 o 
  -3   2   3       27.88       22.37      0.69 o 
  -2   2   3     2830.69     2996.68     16.07 o 
  -1   2   3        4.64        1.81      0.22 o 
   1   2   3      584.01      619.68      5.37 o 
   2   2   3        9.36        8.73      0.49 o 
   3   2   3      100.57      107.71      1.87 o 
   4   2   3       17.31       18.11      0.56 o 
   5   2   3       20.69       23.73      0.82 o 
  -6   3   3        2.51        2.53      0.27 o 
  -5   3   3       43.09       46.14      0.86 o 
  -4   3   3       95.28       85.79      1.65 o 
  -3   3   3       14.02       15.66      0.47 o 
  -2   3   3     2095.45     2195.35     12.12 o 
  -1   3   3      523.85      513.82      6.07 o 
   0   3   3      352.56      370.24      3.11 o 
   1   3   3      285.32      331.69      2.38 o 
   2   3   3       66.00       63.21      1.27 o 
   3   3   3       41.23       45.40      1.21 o 
   4   3   3       14.54       15.02      0.48 o 
   5   3   3       13.24       13.68      0.60 o 
  -6   4   3        3.74        4.12      0.27 o 
  -5   4   3       16.07       16.12      0.50 o 
  -4   4   3      107.11      105.90      1.87 o 
  -3   4   3        8.35       10.01      0.38 o 
  -2   4   3      533.87      563.49      6.13 o 
  -1   4   3      579.78      579.65      3.44 o 
   1   4   3      615.16      619.56      8.84 o 
   2   4   3      429.59      390.13      4.11 o 
   3   4   3       13.78       16.26      0.71 o 
   4   4   3       22.43       22.08      0.78 o 
   5   4   3        3.98        3.62      0.38 o 
  -6   5   3        2.66        3.68      0.27 o 
  -5   5   3        8.87        8.03      0.58 o 
  -4   5   3       77.83       81.36      1.60 o 
  -3   5   3      442.27      439.82      6.72 o 
  -2   5   3       10.09        9.61      0.44 o 
  -1   5   3      314.57      328.40      2.71 o 
   1   5   3      235.41      239.64      5.45 o 
   2   5   3      307.97      271.04      3.21 o 
   3   5   3        2.28        1.70      0.33 o 
   4   5   3        3.50        4.12      0.23 o 
   5   5   3        1.21        0.93      0.27 o 
  -6   6   3        4.08        4.12      0.27 o 
  -5   6   3       24.59       25.08      0.64 o 
  -4   6   3       15.79       18.01      0.54 o 
  -3   6   3      282.32      279.00      6.86 o 
  -2   6   3       11.56       15.45      0.41 o 
  -1   6   3       17.59       20.70      0.45 o 
   1   6   3       53.64       63.12      1.43 o 
   2   6   3       49.83       53.61      1.21 o 
   3   6   3       52.94       48.55      1.26 o 
   4   6   3        3.53        2.94      0.22 o 
   5   6   3        1.09        1.04      0.27 o 
  -6   7   3       15.81       14.50      0.49 o 
  -5   7   3      137.85      133.12      1.50 o 
  -4   7   3       23.95       24.14      0.63 o 
  -3   7   3       16.03       17.61      0.50 o 
  -2   7   3      367.87      381.53      4.71 o 
  -1   7   3       62.22       69.44      0.76 o 
   0   7   3        4.42        9.89      0.44 o 
   1   7   3      446.82      452.81      3.81 o 
   2   7   3      217.28      191.48      2.65 o 
   3   7   3       23.91       24.39      0.93 o 
   4   7   3        0.06        0.28      0.17 o 
   5   7   3        1.08        1.26      0.27 o 
  -6   8   3       11.23       10.49      0.38 o 
  -5   8   3      124.66      123.73      1.46 o 
  -4   8   3      236.86      220.35      1.74 o 
  -3   8   3       13.80       18.02      0.48 o 
  -2   8   3        6.91        7.06      0.20 o 
  -1   8   3      887.92      961.55      4.54 o 
   0   8   3      375.25      385.94      2.10 o 
   1   8   3      170.74      157.61      1.46 o 
   2   8   3       83.31       79.51      1.60 o 
   3   8   3       64.40       61.43      1.48 o 
   4   8   3        7.13        7.41      0.55 o 
   5   8   3        1.14        1.70      0.27 o 
  -5   9   3       71.30       72.32      1.07 o 
  -4   9   3       19.46       21.72      0.43 o 
  -3   9   3        7.15        8.26      0.28 o 
  -2   9   3       67.89       68.41      0.63 o 
  -1   9   3      209.61      220.95      2.12 o 
   0   9   3     1966.69     2089.75      9.32 o 
   1   9   3      295.09      297.41      4.26 o 
   2   9   3       26.28       20.61      0.82 o 
   3   9   3      351.59      328.54      3.98 o 
   4   9   3       10.43       11.42      0.60 o 
   5   9   3       18.53       18.46      0.66 o 
  -5  10   3        6.31        6.62      0.33 o 
  -4  10   3       24.24       21.32      0.52 o 
  -3  10   3       73.05       63.78      1.24 o 
  -2  10   3      207.79      200.34      1.25 o 
  -1  10   3        6.60        5.19      0.25 o 
   0  10   3      429.79      455.21      2.47 o 
   1  10   3      772.63      790.39      6.61 o 
   2  10   3      235.27      216.14      2.93 o 
   4  10   3        7.37        6.26      0.49 o 
   5  10   3        8.77       10.88      0.49 o 
  -5  11   3       32.21       29.57      0.85 o 
  -4  11   3      162.73      143.32      1.40 o 
  -3  11   3      178.71      157.79      2.13 o 
  -2  11   3       57.21       59.20      0.72 o 
  -1  11   3      213.07      224.69      3.26 o 
   0  11   3      396.61      417.38      3.75 o 
   1  11   3       78.31       82.81      1.90 o 
   2  11   3      101.67       96.27      1.87 o 
   3  11   3       92.07       94.09      1.93 o 
   4  11   3        9.81       10.00      0.55 o 
   5  11   3       26.28       24.84      0.71 o 
  -5  12   3       26.71       25.67      0.60 o 
  -4  12   3       15.18       12.70      0.40 o 
  -3  12   3       12.51       12.91      0.44 o 
  -2  12   3       43.44       44.67      0.82 o 
  -1  12   3        2.94        5.01      0.25 o 
   0  12   3       13.69       13.02      0.31 o 
   1  12   3       10.37        8.35      0.47 o 
   2  12   3       49.61       50.41      1.32 o 
   3  12   3      193.38      181.75      2.81 o 
   4  12   3       21.22       22.20      0.82 o 
   5  12   3        5.30        4.34      0.33 o 
  -5  13   3       30.43       27.51      0.60 o 
  -4  13   3       12.48       13.19      0.40 o 
  -3  13   3       45.74       47.93      0.71 o 
  -2  13   3      320.19      302.46      2.03 o 
  -1  13   3      605.08      660.60      9.73 o 
   0  13   3      219.25      222.87      1.85 o 
   1  13   3        4.35        4.61      0.33 o 
   2  13   3       70.45       67.32      1.60 o 
   3  13   3      249.36      231.99      3.31 o 
   4  13   3        9.71       10.66      0.55 o 
   5  13   3        9.66        9.26      0.27 o 
  -5  14   3       14.37       13.82      0.41 o 
  -4  14   3       21.68       19.46      0.50 o 
  -3  14   3      143.78      134.50      2.07 o 
  -2  14   3       34.82       37.28      0.61 o 
  -1  14   3       32.11       33.29      1.57 o 
   0  14   3       35.57       40.91      0.67 o 
   1  14   3        1.15        0.66      0.22 o 
   2  14   3       60.36       56.80      1.48 o 
   3  14   3      333.74      320.84      4.04 o 
   4  14   3        7.69        7.14      0.44 o 
   5  14   3        2.03        2.25      0.16 o 
  -5  15   3        5.86        5.86      0.29 o 
  -4  15   3        6.72        5.31      0.27 o 
  -3  15   3       21.22       19.15      0.69 o 
  -2  15   3      146.56      145.78      1.35 o 
  -1  15   3       11.98       15.04      0.45 o 
   0  15   3       39.87       49.83      1.02 o 
   1  15   3       14.61       12.91      0.66 o 
   2  15   3       93.18       88.59      1.87 o 
   3  15   3      382.51      365.35      4.43 o 
   4  15   3        3.06        2.75      0.33 o 
   5  15   3        4.32        5.77      0.27 o 
  -5  16   3        0.22        0.30      0.13 o 
  -4  16   3        9.86        8.53      0.33 o 
  -3  16   3       29.46       25.41      0.66 o 
  -2  16   3      271.87      255.48      2.68 o 
  -1  16   3      266.78      293.11      2.41 o 
   0  16   3       81.20       83.61      1.08 o 
   1  16   3       34.96       34.46      1.10 o 
   2  16   3      179.20      161.75      2.65 o 
   3  16   3      125.23      118.44      2.20 o 
   4  16   3        0.71        0.55      0.22 o 
  -5  17   3        0.93        1.42      0.17 o 
  -4  17   3       10.28        9.27      0.35 o 
  -3  17   3      193.96      183.04      2.02 o 
  -2  17   3       46.44       46.32      0.72 o 
  -1  17   3        3.18        5.87      1.67 o 
   0  17   3       19.49       21.06      0.54 o 
   1  17   3       58.65       49.43      1.37 o 
   2  17   3      212.98      192.43      2.98 o 
   3  17   3        5.83        6.18      0.37 o 
   4  17   3        1.41        1.32      0.22 o 
  -5  18   3        3.45        3.46      0.33 o 
  -4  18   3       38.17       37.05      0.82 o 
  -3  18   3      203.91      201.06      4.30 o 
  -2  18   3      324.37      301.97      7.63 o 
  -1  18   3        1.66        0.98      0.17 o 
   0  18   3      443.80      460.41      4.60 o 
   1  18   3        3.68        4.12      0.44 o 
   2  18   3      224.31      198.04      3.09 o 
   3  18   3       35.67       34.30      0.78 o 
   4  18   3        6.33        7.72      0.29 o 
  -5  19   3       23.32       23.41      0.66 o 
  -4  19   3       64.56       61.11      1.03 o 
  -3  19   3       47.04       47.15      0.95 o 
  -2  19   3        2.41        2.32      0.25 o 
  -1  19   3        0.83        1.35      0.22 o 
   0  19   3       54.02       59.37      1.10 o 
   1  19   3       19.01       15.71      0.77 o 
   2  19   3       14.05       12.38      0.74 o 
   3  19   3        6.57        6.09      0.33 o 
   4  19   3       11.23       15.11      0.55 o 
  -5  20   3       10.96       10.36      0.27 o 
  -4  20   3       19.50       18.86      0.56 o 
  -3  20   3       86.46       86.63      2.20 o 
  -2  20   3       29.67       27.88      0.63 o 
  -1  20   3       75.39       67.34      1.04 o 
   0  20   3       28.08       26.82      0.55 o 
   1  20   3      183.19      159.28      2.70 o 
   2  20   3       44.84       41.66      0.89 o 
   3  20   3        6.08        6.25      0.41 o 
   4  20   3        3.82        6.26      0.33 o 
  -4  21   3        7.77        7.09      0.35 o 
  -3  21   3       64.16       56.91      1.59 o 
  -2  21   3       58.50       49.84      1.10 o 
  -1  21   3       17.10       17.64      0.54 o 
   0  21   3       69.24       72.81      1.92 o 
   1  21   3       63.11       50.20      1.04 o 
   2  21   3        6.94        6.83      0.58 o 
   3  21   3        0.59        0.85      0.17 o 
   4  21   3        2.89        3.24      0.22 o 
  -4  22   3       22.11       20.09      0.52 o 
  -3  22   3       22.84       21.32      0.93 o 
  -2  22   3       47.90       50.27      0.92 o 
  -1  22   3        0.22        0.59      0.13 o 
   0  22   3       15.21       13.52      0.50 o 
   1  22   3        8.33        6.25      0.37 o 
   2  22   3       15.27       14.57      0.80 o 
   3  22   3       14.12       14.28      0.66 o 
   4  22   3        1.73        2.31      0.22 o 
  -4  23   3        0.20        0.22      0.16 o 
  -3  23   3       18.81       18.13      0.88 o 
  -2  23   3       14.66       16.05      0.46 o 
  -1  23   3        0.14        0.33      0.15 o 
   0  23   3       11.33       14.31      0.50 o 
   1  23   3       42.62       35.36      0.83 o 
   2  23   3       34.90       37.59      1.15 o 
   3  23   3       37.95       37.43      1.04 o 
  -4  24   3        4.65        4.18      0.23 o 
  -3  24   3       57.49       53.83      1.43 o 
  -2  24   3       26.93       26.10      0.56 o 
  -1  24   3        7.17        4.78      0.28 o 
   0  24   3        0.97        0.55      0.19 o 
   1  24   3       15.18       12.76      0.60 o 
   2  24   3        2.80        3.62      0.38 o 
   3  24   3       25.23       25.66      0.82 o 
  -4  25   3        0.81        0.64      0.10 o 
  -3  25   3        7.29        6.32      0.49 o 
  -2  25   3      161.71      150.10      1.42 o 
  -1  25   3       26.41       23.57      0.57 o 
   0  25   3        1.34        0.52      0.25 o 
   1  25   3        2.93        2.85      0.22 o 
   2  25   3        3.72        4.17      0.44 o 
   3  25   3       12.01       13.02      0.55 o 
  -3  26   3       16.31       18.46      0.77 o 
  -2  26   3      108.89      107.02      1.13 o 
  -1  26   3        1.58        1.59      0.21 o 
   0  26   3        7.98        7.63      0.60 o 
   1  26   3       15.68       14.59      0.60 o 
   2  26   3       10.18       11.15      0.60 o 
   3  26   3       22.47       23.30      0.71 o 
  -3  27   3        2.12        4.12      0.38 o 
  -2  27   3       10.86       11.05      0.46 o 
  -1  27   3        0.44        0.45      0.21 o 
   0  27   3        6.77        7.11      0.38 o 
   1  27   3       28.40       24.79      0.80 o 
   2  27   3       24.96       27.58      0.88 o 
   3  27   3        9.80       11.04      0.49 o 
  -3  28   3        6.41        8.59      0.33 o 
  -2  28   3        0.43        0.66      0.21 o 
  -1  28   3        1.46        2.88      0.27 o 
   0  28   3       11.44        9.16      0.38 o 
   1  28   3        7.24        7.02      0.27 o 
   2  28   3       12.65       12.25      0.55 o 
  -3  29   3        4.60        3.50      0.16 o 
  -2  29   3       10.79       12.74      0.45 o 
  -1  29   3        2.29        2.33      0.27 o 
   0  29   3       10.88        9.76      0.38 o 
   1  29   3       11.65       11.17      0.31 o 
   2  29   3       10.72       10.43      0.33 o 
  -2  30   3       37.05       40.80      0.80 o 
  -1  30   3        6.60        7.66      0.37 o 
   0  30   3       37.97       39.30      1.15 o 
   1  30   3        2.61        4.42      0.20 o 
   2  30   3       11.86       12.12      0.31 o 
  -2  31   3       16.21       17.58      0.66 o 
  -1  31   3        0.06        0.16      0.16 o 
   0  31   3        9.98       13.24      0.60 o 
   1  31   3       13.49       13.51      0.31 o 
  -1  32   3       52.76       59.24      0.82 o 
   0  32   3        1.70        2.40      0.19 o 
   1  32   3       15.93       14.12      0.49 o 
   0  33   3       21.55       26.65      0.71 o 
  -1 -31   4        0.62        0.55      0.16 o 
   0 -31   4        3.92        5.16      0.33 o 
  -1 -30   4       12.62       12.74      0.55 o 
   0 -30   4        3.00        2.69      0.33 o 
   1 -30   4        5.93        6.10      0.38 o 
  -2 -29   4        4.83        3.68      0.27 o 
  -1 -29   4        2.58        3.08      0.33 o 
   0 -29   4        1.82        1.26      0.27 o 
   1 -29   4        1.43        0.99      0.27 o 
  -2 -28   4       55.20       68.14      1.21 o 
  -1 -28   4        0.18        0.55      0.22 o 
   0 -28   4       10.09       10.38      0.60 o 
   1 -28   4       20.43       22.91      0.82 o 
   2 -28   4        1.35        2.12      0.17 o 
  -3 -27   4        0.19        0.11      0.16 o 
  -2 -27   4       16.15       22.58      0.71 o 
  -1 -27   4       17.10       17.08      0.71 o 
   0 -27   4       35.80       29.24      0.99 o 
   1 -27   4        7.85        7.36      0.55 o 
   2 -27   4        3.05        3.89      0.25 o 
  -3 -26   4        7.00        6.98      0.38 o 
  -1 -26   4       42.54       36.94      1.10 o 
   0 -26   4       26.37       25.77      0.93 o 
   1 -26   4       11.09        9.67      0.60 o 
   2 -26   4       10.87       12.97      0.43 o 
  -3 -25   4        8.43        8.73      0.49 o 
  -1 -25   4       19.74       18.29      0.77 o 
   0 -25   4       21.53       19.78      0.88 o 
   1 -25   4        7.89        5.38      0.49 o 
   2 -25   4       11.07       13.49      0.48 o 
   3 -25   4        0.02        0.05      0.16 o 
  -4 -24   4        1.43        2.03      0.22 o 
  -3 -24   4       54.84       54.44      1.21 o 
  -2 -24   4       53.33       55.58      1.26 o 
  -1 -24   4        1.77        1.70      0.33 o 
   0 -24   4       34.90       31.93      1.10 o 
   1 -24   4        8.61        7.80      0.60 o 
   2 -24   4       41.70       46.67      0.87 o 
   3 -24   4        0.04        0.11      0.16 o 
  -4 -23   4        1.44        2.25      0.27 o 
  -3 -23   4        3.60        3.46      0.38 o 
  -2 -23   4        3.12        3.90      0.38 o 
  -1 -23   4        7.78        5.16      0.44 o 
   0 -23   4      120.08      100.75      1.98 o 
   1 -23   4        1.75        1.21      0.33 o 
   2 -23   4       50.49       53.83      0.99 o 
   3 -23   4        1.01        0.79      0.19 o 
  -4 -22   4        2.30        3.02      0.33 o 
  -3 -22   4       19.38       18.90      0.77 o 
  -2 -22   4       60.14       55.37      1.37 o 
  -1 -22   4        7.40        5.16      0.44 o 
   0 -22   4       81.90       75.47      1.71 o 
   1 -22   4        2.20        2.14      0.44 o 
   2 -22   4       24.09       24.03      1.18 o 
   3 -22   4        3.06        3.02      0.33 o 
  -4 -21   4        3.17        3.57      0.33 o 
  -3 -21   4        0.19        0.32      0.17 o 
  -2 -21   4        8.06        7.74      0.55 o 
  -1 -21   4       17.09       17.19      0.77 o 
   0 -21   4        5.17        5.66      0.49 o 
   1 -21   4        4.01        4.12      0.44 o 
   2 -21   4        7.83        7.58      0.55 o 
   3 -21   4        4.31        2.86      0.38 o 
  -4 -20   4       17.73       18.29      0.71 o 
  -3 -20   4        0.76        0.44      0.19 o 
  -2 -20   4       14.07       12.57      0.45 o 
  -1 -20   4        8.88        8.76      0.39 o 
   0 -20   4        3.84        4.64      0.25 o 
   1 -20   4        1.74        1.37      0.33 o 
   2 -20   4        9.50       10.18      0.48 o 
   3 -20   4        8.95        8.88      0.55 o 
  -4 -19   4       65.20       69.07      0.97 o 
  -3 -19   4        3.61        3.58      0.30 o 
  -2 -19   4       27.30       28.36      1.54 o 
  -1 -19   4       13.02       14.01      0.66 o 
   0 -19   4        2.32        1.71      0.25 o 
   1 -19   4        7.72        5.99      0.35 o 
   2 -19   4       12.79       12.92      0.54 o 
   3 -19   4        2.51        3.49      0.27 o 
  -4 -18   4        7.99        8.05      0.35 o 
  -3 -18   4      109.73       99.04      2.15 o 
  -2 -18   4       86.74       80.56      1.14 o 
   0 -18   4       10.39        9.89      0.43 o 
   1 -18   4        9.64        9.23      0.43 o 
   2 -18   4       35.71       34.18      1.15 o 
   3 -18   4       11.31       11.18      0.80 o 
   4 -18   4        3.83        4.34      0.33 o 
  -4 -17   4       24.40       25.74      0.60 o 
  -3 -17   4       87.75       82.30      1.18 o 
   0 -17   4        5.95        6.68      0.38 o 
   1 -17   4        0.84        1.16      0.19 o 
   2 -17   4       44.54       44.18      2.58 o 
   3 -17   4       18.27       18.40      0.93 o 
   4 -17   4        0.95        1.37      0.22 o 
  -5 -16   4        1.79        1.76      0.22 o 
  -4 -16   4       15.33       15.01      0.48 o 
  -3 -16   4       19.46       17.96      0.71 o 
   0 -16   4        3.35        3.63      0.27 o 
   1 -16   4       37.28       32.97      0.76 o 
   2 -16   4      123.22      119.75      6.30 o 
   3 -16   4        3.53        3.84      0.44 o 
   4 -16   4        9.64       10.44      0.55 o 
  -5 -15   4        2.17        2.09      0.16 o 
  -4 -15   4        3.83        4.89      0.29 o 
  -3 -15   4      211.64      201.75      1.98 o 
   0 -15   4       74.39       73.60      1.60 o 
   1 -15   4       22.06       18.71      0.56 o 
   2 -15   4      154.19      149.08      4.24 o 
   3 -15   4       47.56       46.01      1.37 o 
   4 -15   4        9.30        9.12      0.55 o 
  -5 -14   4        8.09        7.78      0.27 o 
  -4 -14   4       14.89       14.09      0.47 o 
  -3 -14   4       48.92       48.14      0.89 o 
   0 -14   4      157.78      153.61      2.43 o 
   1 -14   4       17.10       15.50      0.50 o 
   2 -14   4      316.15      282.92      3.87 o 
   3 -14   4       14.04       10.77      0.71 o 
   4 -14   4        5.58        5.82      0.49 o 
  -5 -13   4       16.53       17.63      0.52 o 
  -4 -13   4        0.49        0.83      0.19 o 
   0 -13   4       39.50       46.05      0.80 o 
   1 -13   4        0.35        0.25      0.16 o 
   2 -13   4      859.48      735.88      7.61 o 
   3 -13   4       16.04       17.85      0.88 o 
   4 -13   4       32.77       33.96      1.04 o 
  -5 -12   4        6.76        7.16      0.38 o 
  -4 -12   4       48.04       46.41      0.85 o 
   0 -12   4      226.86      214.57      2.82 o 
   1 -12   4       14.35       13.44      0.45 o 
   2 -12   4      796.27      713.65      7.32 o 
   3 -12   4       56.96       44.86      1.37 o 
   4 -12   4       64.75       66.82      1.54 o 
  -5 -11   4       18.68       17.35      0.58 o 
  -4 -11   4       69.39       70.73      1.07 o 
   0 -11   4       26.34       26.60      0.82 o 
   1 -11   4       25.52       25.28      0.88 o 
   2 -11   4      358.61      320.76      4.10 o 
   3 -11   4       68.22       59.06      1.59 o 
   4 -11   4        3.09        3.79      0.44 o 
  -5 -10   4       13.18       13.52      0.39 o 
  -4 -10   4      253.62      239.74      3.04 o 
   0 -10   4      421.19      441.95      4.44 o 
   1 -10   4       65.41       68.97      1.49 o 
   2 -10   4      103.42       92.63      1.93 o 
   3 -10   4       67.46       70.72      1.76 o 
   4 -10   4       12.75       13.57      0.71 o 
   5 -10   4        9.18       13.40      0.49 o 
  -5  -9   4       37.99       37.74      0.64 o 
  -4  -9   4       93.84       95.30      1.71 o 
  -2  -9   4       59.03       51.14      1.32 o 
   0  -9   4      198.18      202.68      2.54 o 
   1  -9   4      280.74      298.51      4.67 o 
   2  -9   4      245.50      213.87      2.18 o 
   3  -9   4       30.41       31.98      1.15 o 
   4  -9   4       12.36       10.77      0.66 o 
   5  -9   4       14.30       16.59      0.55 o 
  -5  -8   4       35.81       37.99      0.66 o 
  -4  -8   4       47.11       43.21      1.15 o 
  -2  -8   4       13.47       17.25      0.77 o 
   0  -8   4      282.67      281.66      3.26 o 
   1  -8   4       23.46       21.85      0.52 o 
   2  -8   4      110.87      107.92      2.26 o 
   3  -8   4       16.80       15.52      0.54 o 
   4  -8   4       15.80       13.51      0.71 o 
   5  -8   4        8.82       10.08      0.29 o 
  -5  -7   4        8.64       11.21      0.37 o 
  -4  -7   4       66.94       66.49      1.01 o 
  -2  -7   4      103.52      111.71      1.93 o 
  -1  -7   4        7.53        7.69      0.49 o 
   0  -7   4       49.96       51.03      0.61 o 
   1  -7   4       29.95       35.59      0.68 o 
   2  -7   4      210.54      209.01      4.94 o 
   3  -7   4       16.08       14.84      0.44 o 
   4  -7   4        7.80        7.84      0.36 o 
   5  -7   4       30.17       31.90      0.54 o 
  -5  -6   4        0.03        0.05      0.16 o 
  -4  -6   4        8.85        8.88      0.88 o 
  -2  -6   4      157.53      146.87      2.26 o 
  -1  -6   4       46.26       51.52      1.15 o 
   0  -6   4       81.09       96.08      1.07 o 
   1  -6   4      207.17      203.44      2.35 o 
   2  -6   4      144.21      134.12      1.56 o 
   3  -6   4        2.64        2.36      0.33 o 
   4  -6   4        1.24        1.02      0.19 o 
   5  -6   4        3.41        3.94      0.23 o 
  -5  -5   4        2.73        2.99      0.23 o 
  -4  -5   4      106.27       98.74      1.82 o 
  -3  -5   4        2.79        2.69      0.38 o 
  -2  -5   4      164.97      161.46      2.32 o 
  -1  -5   4      232.92      237.93      2.87 o 
   0  -5   4       30.36       30.07      0.93 o 
   1  -5   4       20.25       18.98      0.49 o 
   2  -5   4       18.52       16.15      0.71 o 
   3  -5   4        4.09        4.17      0.44 o 
   4  -5   4        1.36        0.69      0.17 o 
   5  -5   4        5.48        5.36      0.27 o 
  -5  -4   4       10.34       10.44      0.37 o 
  -4  -4   4       39.29       35.67      1.04 o 
  -3  -4   4       46.99       49.75      1.26 o 
  -1  -4   4      201.37      222.34      2.71 o 
   0  -4   4      212.02      197.76      2.98 o 
   1  -4   4       60.96       60.28      1.46 o 
   2  -4   4      107.74       99.26      1.76 o 
   3  -4   4        9.38       10.00      0.60 o 
   4  -4   4        0.16        0.70      0.17 o 
   5  -4   4       21.11       23.29      0.80 o 
  -5  -3   4       22.15       21.05      0.52 o 
  -4  -3   4       18.69       18.40      0.77 o 
  -3  -3   4      153.86      150.50      2.37 o 
  -2  -3   4       76.00       75.93      1.43 o 
  -1  -3   4       66.76       74.82      1.38 o 
   0  -3   4      182.56      176.83      3.59 o 
   1  -3   4      109.78      123.42      2.07 o 
   2  -3   4       83.69       83.14      1.60 o 
   3  -3   4       15.44       14.01      0.66 o 
   4  -3   4       11.44       12.54      0.46 o 
   5  -3   4        3.37        3.79      0.33 o 
  -5  -2   4       28.20       28.23      0.51 o 
  -4  -2   4       86.74       76.36      1.60 o 
  -3  -2   4      296.18      321.84      3.76 o 
  -2  -2   4      139.14      172.54      1.62 o 
  -1  -2   4      149.91      167.40      1.50 o 
   0  -2   4      260.03      254.88      2.66 o 
   1  -2   4      112.38      125.12      1.30 o 
   2  -2   4      106.75      104.05      1.82 o 
   3  -2   4       26.95       23.08      0.88 o 
   4  -2   4       47.22       45.78      1.87 o 
   5  -2   4        9.54       10.00      0.49 o 
  -5  -1   4       64.23       67.53      0.79 o 
  -4  -1   4       12.93       12.72      0.47 o 
  -3  -1   4       53.75       52.84      1.32 o 
  -2  -1   4        0.12        0.49      0.16 o 
  -1  -1   4       46.40       38.86      0.62 o 
   0  -1   4      588.95      597.33      3.65 o 
   1  -1   4       17.24       11.92      0.55 o 
   2  -1   4       98.66       99.57      1.76 o 
   3  -1   4       44.94       42.65      1.21 o 
   4  -1   4       39.10       36.20      1.04 o 
   5  -1   4        4.30        4.45      0.33 o 
  -5   0   4       39.45       43.10      0.91 o 
  -4   0   4       49.91       43.71      0.96 o 
  -3   0   4        2.70        2.09      0.33 o 
  -2   0   4        7.13        5.34      0.27 o 
  -1   0   4       10.34       10.97      0.33 o 
   0   0   4      853.38      829.68      4.06 o 
   1   0   4        0.00        0.05      0.16 o 
   2   0   4       69.74       66.23      1.43 o 
   3   0   4       87.80       81.43      1.71 o 
   4   0   4       10.50       10.82      0.66 o 
   5   0   4        0.81        0.38      0.22 o 
  -5   1   4       64.21       68.23      0.99 o 
  -4   1   4       12.92       12.63      1.02 o 
  -3   1   4       53.83       53.94      1.26 o 
  -2   1   4        0.13        0.69      0.16 o 
  -1   1   4       46.40       38.08      0.62 o 
   0   1   4      588.29      589.99      3.07 o 
   1   1   4       17.17       12.42      0.55 o 
   2   1   4       98.99       96.93      1.76 o 
   3   1   4       44.86       44.41      1.26 o 
   4   1   4       38.98       36.55      1.15 o 
   5   1   4        4.33        4.56      0.33 o 
  -5   2   4       28.19       28.41      0.64 o 
  -4   2   4       86.79       76.01      2.06 o 
  -3   2   4      296.14      324.33      3.70 o 
  -2   2   4      139.08      173.55      1.60 o 
  -1   2   4      149.94      170.09      1.50 o 
   0   2   4      260.91      254.43      2.46 o 
   1   2   4      112.63      125.13      3.11 o 
   2   2   4      106.45      104.71      1.87 o 
   3   2   4       27.00       23.35      0.88 o 
   4   2   4       47.36       47.22      1.26 o 
   5   2   4        9.53        9.89      0.49 o 
  -5   3   4       22.18       20.69      0.54 o 
  -4   3   4       18.67       16.92      0.77 o 
  -3   3   4      153.82      149.23      2.20 o 
  -2   3   4       76.03       76.31      0.95 o 
  -1   3   4       66.73       74.30      2.20 o 
   0   3   4      182.20      174.97      1.71 o 
   1   3   4      109.50      120.37      2.09 o 
   2   3   4       83.77       83.08      1.65 o 
   3   3   4       15.43       14.45      0.71 o 
   4   3   4       11.37       13.57      0.66 o 
   5   3   4        3.35        3.79      0.33 o 
  -5   4   4       10.35        9.83      0.39 o 
  -4   4   4       39.22       37.26      1.15 o 
  -3   4   4       47.01       50.30      1.21 o 
  -2   4   4       16.35       14.51      0.41 o 
  -1   4   4      201.29      213.55      6.20 o 
   0   4   4      212.02      196.31      1.37 o 
   1   4   4       61.02       62.13      1.49 o 
   2   4   4      107.75      105.54      1.87 o 
   3   4   4        9.45        9.61      0.60 o 
   4   4   4        0.17        0.57      0.17 o 
   5   4   4       21.14       23.79      0.66 o 
  -5   5   4        2.69        3.14      0.25 o 
  -4   5   4      106.35      101.44      1.98 o 
  -3   5   4        2.83        2.42      0.33 o 
  -2   5   4      164.96      161.21      1.25 o 
  -1   5   4      232.99      233.41      1.91 o 
   0   5   4       30.30       28.95      0.45 o 
   1   5   4       20.24       19.82      0.51 o 
   2   5   4       18.57       16.81      0.77 o 
   3   5   4        4.04        3.24      0.38 o 
   4   5   4        1.37        0.55      0.27 o 
   5   5   4        5.46        5.60      0.33 o 
  -5   6   4        0.03        0.00      0.16 o 
  -4   6   4        8.84        8.51      0.60 o 
  -3   6   4       11.46        9.81      0.60 o 
  -2   6   4      157.52      148.94      1.19 o 
  -1   6   4       46.18       50.67      1.00 o 
   0   6   4       81.17       93.91      0.87 o 
   1   6   4      207.28      199.68      2.65 o 
   2   6   4      144.09      137.08      2.26 o 
   3   6   4        2.60        2.86      0.38 o 
   4   6   4        1.23        0.71      0.27 o 
   5   6   4        3.42        4.25      0.33 o 
  -5   7   4        8.69       10.68      0.39 o 
  -4   7   4       67.00       66.82      1.59 o 
  -3   7   4      246.91      219.44      2.40 o 
  -2   7   4      103.54      112.91      0.88 o 
  -1   7   4        7.52        7.86      0.24 o 
   0   7   4       50.04       47.34      0.61 o 
   1   7   4       29.87       35.58      1.65 o 
   2   7   4      210.59      211.23      2.98 o 
   3   7   4       16.13       15.11      0.77 o 
   4   7   4        7.83        8.13      0.55 o 
   5   7   4       30.15       32.70      1.18 o 
  -5   8   4       35.75       38.60      1.29 o 
  -4   8   4       46.91       45.07      1.32 o 
  -3   8   4       37.27       31.27      0.70 o 
  -2   8   4       13.43       18.95      0.34 o 
  -1   8   4      376.86      409.81      4.38 o 
   0   8   4      282.58      274.27      1.80 o 
   1   8   4       23.29       22.25      0.74 o 
   2   8   4      111.12      107.96      2.04 o 
   3   8   4       16.73       14.78      0.52 o 
   4   8   4       15.75       14.50      0.66 o 
   5   8   4        8.83       10.92      0.47 o 
  -5   9   4       38.05       37.43      0.72 o 
  -4   9   4       94.01       90.46      1.93 o 
  -3   9   4       12.74       10.99      0.42 o 
  -2   9   4       59.06       52.90      0.59 o 
  -1   9   4        3.16        3.75      0.21 o 
   0   9   4      198.02      200.44      1.83 o 
   1   9   4      281.09      304.57      2.50 o 
   2   9   4      245.11      215.63      3.09 o 
   3   9   4       30.58       31.76      1.24 o 
   4   9   4       12.44       10.88      0.60 o 
   5   9   4       14.29       16.24      0.63 o 
  -5  10   4       13.13       13.52      0.43 o 
  -4  10   4      253.65      238.25      3.37 o 
  -3  10   4      193.53      176.82      3.72 o 
  -2  10   4        3.31        4.10      0.44 o 
  -1  10   4        4.80        7.74      0.80 o 
   0  10   4      421.43      431.09      3.16 o 
   1  10   4       65.23       70.00      1.18 o 
   2  10   4      103.46       99.90      1.98 o 
   3  10   4       67.29       67.70      1.65 o 
   4  10   4       12.68       13.62      0.60 o 
  -5  11   4       18.70       16.86      0.88 o 
  -4  11   4       69.24       67.81      1.65 o 
  -3  11   4      575.60      556.54      4.02 o 
  -2  11   4       64.87       74.47      1.10 o 
  -1  11   4      121.17      120.61      2.67 o 
   0  11   4       26.32       27.37      0.60 o 
   1  11   4       25.51       27.46      0.64 o 
   2  11   4      359.41      330.67      4.10 o 
   3  11   4       68.19       58.46      1.54 o 
   4  11   4        3.03        4.12      0.38 o 
  -5  12   4        6.78        6.87      0.24 o 
  -4  12   4       48.09       46.45      1.32 o 
  -3  12   4      103.01      102.60      2.39 o 
  -2  12   4       38.21       37.66      0.74 o 
  -1  12   4      459.20      482.72      7.41 o 
   0  12   4      226.75      212.32      3.84 o 
   1  12   4       14.37       12.84      0.66 o 
   2  12   4      794.98      747.93      7.37 o 
   3  12   4       57.13       48.00      1.37 o 
   4  12   4       64.93       67.10      1.32 o 
  -5  13   4       16.49       16.99      0.36 o 
  -4  13   4        0.50        0.66      0.19 o 
  -3  13   4      653.30      622.96     14.73 o 
  -2  13   4       82.19       81.89      1.14 o 
  -1  13   4        4.19        5.34      0.29 o 
   0  13   4       39.48       44.24      0.91 o 
   1  13   4        0.35        0.14      0.16 o 
   2  13   4      860.39      799.38      7.72 o 
   3  13   4       15.94       16.97      0.82 o 
   4  13   4       32.62       32.81      0.62 o 
  -5  14   4        8.10        6.88      0.23 o 
  -4  14   4       14.89       14.83      0.52 o 
  -3  14   4       49.17       50.43      0.88 o 
  -2  14   4      792.46      753.08      5.03 o 
  -1  14   4       30.36       36.08      0.71 o 
   0  14   4      157.95      152.73      4.13 o 
   1  14   4       17.06       16.13      0.52 o 
   2  14   4      316.00      300.12      3.93 o 
   3  14   4       13.93       10.38      0.66 o 
   4  14   4        5.61        5.38      0.27 o 
  -5  15   4        2.20        1.57      0.14 o 
  -4  15   4        3.87        4.95      0.33 o 
  -3  15   4      211.48      207.36      3.25 o 
  -2  15   4       25.53       27.18      0.66 o 
  -1  15   4       17.03       19.03      0.51 o 
   0  15   4       74.21       73.66      1.13 o 
   1  15   4       22.17       19.06      0.82 o 
   2  15   4      153.85      148.52      1.87 o 
   3  15   4       47.68       44.57      0.87 o 
   4  15   4        9.35        8.68      0.44 o 
  -5  16   4        1.75        1.58      0.13 o 
  -4  16   4       15.26       14.59      0.50 o 
  -3  16   4       19.41       18.35      0.93 o 
  -2  16   4       61.86       61.88      1.03 o 
  -1  16   4       92.60       95.35      2.15 o 
   0  16   4        3.44        3.38      0.33 o 
   1  16   4       37.16       33.47      1.15 o 
   2  16   4      123.54      119.06      1.14 o 
   3  16   4        3.53        3.79      0.38 o 
   4  16   4        9.61        9.83      0.44 o 
  -5  17   4        2.91        2.58      0.13 o 
  -4  17   4       24.42       25.15      0.64 o 
  -3  17   4       87.90       82.31      1.93 o 
  -2  17   4       20.87       19.07      0.58 o 
  -1  17   4       14.61       13.26      0.46 o 
   0  17   4        5.97        5.66      0.35 o 
   1  17   4        0.84        0.71      0.27 o 
   2  17   4       44.46       46.79      1.61 o 
   3  17   4       18.25       17.99      0.52 o 
   4  17   4        0.94        1.37      0.22 o 
  -5  18   4        8.82        9.39      0.38 o 
  -4  18   4        7.99        7.72      0.37 o 
  -3  18   4      109.65       96.88      2.09 o 
  -2  18   4       86.73       82.66      1.17 o 
  -1  18   4      102.29       98.07      1.31 o 
   0  18   4       10.38        8.84      0.60 o 
   1  18   4        9.69        8.51      0.60 o 
   2  18   4       35.69       34.55      0.76 o 
   3  18   4       11.28       11.33      0.49 o 
   4  18   4        3.83        4.06      0.27 o 
  -4  19   4       65.25       67.88      1.95 o 
  -3  19   4        3.60        3.30      0.44 o 
  -2  19   4       27.29       28.17      0.80 o 
  -1  19   4       13.04       12.55      0.46 o 
   0  19   4        2.31        1.54      0.27 o 
   1  19   4        7.69        6.58      0.29 o 
   2  19   4       12.80       13.58      0.39 o 
   3  19   4        2.52        2.97      0.23 o 
   4  19   4        4.40        4.61      0.27 o 
  -4  20   4       17.66       18.26      0.50 o 
  -3  20   4        0.77        0.44      0.27 o 
  -2  20   4       14.07       12.94      0.42 o 
  -1  20   4        8.87        7.96      0.25 o 
   0  20   4        3.80        4.38      0.22 o 
   1  20   4        1.75        1.76      0.23 o 
   2  20   4        9.46        9.93      0.39 o 
   3  20   4        9.00        8.40      0.47 o 
  -4  21   4        3.20        3.39      0.19 o 
  -3  21   4        0.19        0.27      0.27 o 
  -2  21   4        8.07        7.83      0.35 o 
  -1  21   4       17.08       17.38      0.47 o 
   0  21   4        5.17        5.45      0.28 o 
   1  21   4        3.98        3.87      0.31 o 
   2  21   4        7.89        8.08      0.38 o 
   3  21   4        4.28        3.11      0.25 o 
  -4  22   4        2.28        3.22      0.17 o 
  -3  22   4       19.36       17.25      0.82 o 
  -2  22   4       60.12       53.64      0.82 o 
  -1  22   4        7.40        5.26      0.29 o 
   0  22   4       82.05       73.97      0.96 o 
   1  22   4        2.21        2.42      0.27 o 
   2  22   4       24.02       23.02      0.93 o 
   3  22   4        3.05        3.01      0.21 o 
  -4  23   4        1.46        2.14      0.14 o 
  -3  23   4        3.64        3.63      0.26 o 
  -2  23   4        3.12        3.52      0.24 o 
  -1  23   4        7.79        4.96      0.34 o 
   0  23   4      119.86      102.58      1.15 o 
   1  23   4        1.76        1.47      0.21 o 
   2  23   4       50.59       51.29      1.32 o 
   3  23   4        1.02        0.77      0.22 o 
  -4  24   4        1.41        1.92      0.16 o 
  -3  24   4       54.81       54.36      0.88 o 
  -2  24   4       53.32       55.30      0.98 o 
  -1  24   4        1.78        1.80      0.19 o 
   0  24   4       35.02       32.46      0.61 o 
   1  24   4        8.60        8.46      0.55 o 
   2  24   4       41.62       44.74      1.21 o 
   3  24   4        0.04        0.05      0.16 o 
  -3  25   4        8.42        9.13      0.34 o 
  -2  25   4        0.03        0.45      0.17 o 
  -1  25   4       19.72       17.64      0.47 o 
   0  25   4       21.59       19.79      0.48 o 
   1  25   4        7.88        5.93      0.49 o 
   2  25   4       11.07       12.63      0.60 o 
   3  25   4        0.02        0.05      0.16 o 
  -3  26   4        7.03        6.80      0.33 o 
  -2  26   4       24.82       28.16      0.53 o 
  -1  26   4       42.55       37.13      0.68 o 
   0  26   4       26.25       25.39      0.99 o 
   1  26   4       11.10       10.38      0.60 o 
   2  26   4       10.94       12.80      0.60 o 
  -3  27   4        0.18        0.27      0.16 o 
  -2  27   4       16.14       22.00      0.63 o 
  -1  27   4       17.11       17.27      0.54 o 
   0  27   4       35.86       31.33      1.04 o 
   1  27   4        7.86        8.41      0.33 o 
   2  27   4        3.02        3.84      0.33 o 
  -3  28   4        2.78        4.23      0.27 o 
  -2  28   4       55.21       66.33      0.99 o 
  -1  28   4        0.16        0.35      0.17 o 
   0  28   4       10.09       10.00      0.60 o 
   1  28   4       20.43       23.19      0.77 o 
   2  28   4        1.35        2.30      0.17 o 
  -2  29   4        4.83        3.42      0.23 o 
  -1  29   4        2.58        2.87      0.23 o 
   0  29   4        1.83        1.98      0.33 o 
   1  29   4        1.44        0.92      0.16 o 
  -2  30   4       18.82       19.29      0.60 o 
  -1  30   4       12.64       12.25      0.55 o 
   0  30   4        3.00        3.13      0.33 o 
   1  30   4        5.90        6.10      0.33 o 
  -1  31   4        0.62        0.82      0.22 o 
   0  31   4        3.92        5.49      0.38 o 
   0 -29   5        0.59        0.57      0.13 o 
  -1 -28   5        1.71        1.65      0.22 o 
   0 -28   5       14.77       13.30      0.39 o 
   1 -28   5       13.04       15.88      0.60 o 
  -1 -27   5       10.76       12.41      0.55 o 
   0 -27   5       10.07        8.68      0.49 o 
   1 -27   5        4.79        4.34      0.38 o 
  -1 -26   5        7.91        9.12      0.49 o 
   0 -26   5        1.72        1.87      0.33 o 
   1 -26   5        7.42        7.41      0.49 o 
  -3 -25   5       12.32       13.35      0.49 o 
   0 -25   5        4.90        3.62      0.38 o 
   1 -25   5        0.38        0.38      0.27 o 
   2 -25   5        2.07        3.79      0.33 o 
  -3 -24   5       35.67       41.78      0.93 o 
  -2 -24   5       20.12       19.50      0.71 o 
   0 -24   5        2.13        1.81      0.33 o 
   1 -24   5       11.88       12.25      0.66 o 
  -3 -23   5        0.91        1.26      0.27 o 
  -2 -23   5       11.17       14.56      0.66 o 
   0 -23   5       18.25       16.43      0.77 o 
   1 -23   5       56.28       55.20      1.43 o 
   2 -23   5       15.71       14.34      0.71 o 
  -4 -22   5        2.82        2.80      0.27 o 
  -3 -22   5       16.74       13.07      0.60 o 
  -2 -22   5       48.39       52.88      1.26 o 
   0 -22   5       25.99       23.90      0.93 o 
   1 -22   5        7.52        7.09      0.55 o 
   2 -22   5       19.00       17.91      0.82 o 
  -4 -21   5       11.11       12.69      0.49 o 
  -3 -21   5        2.50        3.08      0.38 o 
  -2 -21   5        2.33        2.47      0.33 o 
  -1 -21   5        6.45        7.08      0.60 o 
   0 -21   5       17.33       15.82      0.77 o 
   1 -21   5       12.97       12.63      0.77 o 
   2 -21   5       15.22       15.38      0.77 o 
   3 -21   5       11.39       13.57      0.49 o 
  -4 -20   5       11.81       13.40      0.55 o 
  -3 -20   5        4.42        5.89      0.33 o 
  -2 -20   5       18.71       19.45      0.82 o 
  -1 -20   5       22.76       18.13      0.88 o 
   0 -20   5       50.09       43.48      0.93 o 
   1 -20   5       23.26       22.47      0.99 o 
   3 -20   5       10.37       12.74      0.55 o 
  -4 -19   5       11.65       12.78      0.37 o 
  -3 -19   5       81.67       78.90      1.10 o 
  -2 -19   5       20.25       18.69      0.46 o 
  -1 -19   5        2.38        1.92      0.38 o 
   0 -19   5        4.15        4.84      0.35 o 
   1 -19   5        0.66        0.66      0.33 o 
   2 -19   5        3.97        4.34      0.49 o 
   3 -19   5        0.30        0.66      0.22 o 
  -4 -18   5        2.09        2.06      0.19 o 
  -3 -18   5       39.55       38.15      0.77 o 
  -2 -18   5        5.85        5.19      0.26 o 
  -1 -18   5       21.36       21.76      0.99 o 
   0 -18   5       18.44       12.90      0.50 o 
   1 -18   5       27.90       25.44      1.04 o 
   2 -18   5        1.30        0.99      0.33 o 
   3 -18   5        2.47        2.86      0.33 o 
  -4 -17   5       11.74       10.99      0.39 o 
  -3 -17   5        0.04        0.27      0.19 o 
  -2 -17   5       45.20       40.67      0.69 o 
  -1 -17   5       12.88       14.26      0.52 o 
   0 -17   5        2.23        1.43      0.33 o 
   1 -17   5      106.46       99.42      1.76 o 
   2 -17   5       13.72       12.80      0.77 o 
   3 -17   5        0.12        0.49      0.27 o 
  -4 -16   5        7.74        8.73      0.35 o 
  -3 -16   5       48.28       47.72      0.87 o 
  -2 -16   5      159.69      149.83      1.41 o 
  -1 -16   5        2.57        2.31      0.44 o 
   0 -16   5       18.03       19.50      0.88 o 
   1 -16   5      110.37      100.63      1.60 o 
   2 -16   5        5.52        4.56      0.49 o 
   3 -16   5       24.50       27.47      0.99 o 
  -5 -15   5        7.85        8.07      0.33 o 
  -4 -15   5        2.84        2.75      0.23 o 
  -3 -15   5       20.86       17.43      0.60 o 
  -2 -15   5        1.24        1.42      0.18 o 
  -1 -15   5       32.38       30.44      1.15 o 
   0 -15   5       76.79       69.20      1.65 o 
   1 -15   5       50.66       45.62      0.77 o 
   2 -15   5       11.19        9.50      0.71 o 
   3 -15   5       26.22       26.10      0.99 o 
   4 -15   5        8.70       10.71      0.44 o 
  -4 -14   5       14.19       12.96      0.45 o 
  -3 -14   5       81.17       75.33      1.10 o 
  -2 -14   5       14.32       14.39      0.82 o 
  -1 -14   5        1.83        0.93      0.33 o 
   0 -14   5       62.33       58.45      1.54 o 
   1 -14   5      103.23       97.47      1.98 o 
   2 -14   5       37.27       32.43      1.21 o 
   3 -14   5        7.12        4.83      0.49 o 
   4 -14   5       25.01       25.94      0.77 o 
  -5 -13   5        8.18        8.02      0.38 o 
  -4 -13   5       13.31       13.42      0.45 o 
  -3 -13   5      324.94      302.92      2.59 o 
  -2 -13   5      228.45      215.61      3.31 o 
  -1 -13   5       12.11       10.16      0.66 o 
   0 -13   5       86.50       84.62      1.82 o 
   1 -13   5      348.72      326.17      4.09 o 
   3 -13   5       28.50       31.87      1.10 o 
   4 -13   5       32.76       43.04      0.99 o 
  -5 -12   5       12.19       12.25      0.49 o 
  -4 -12   5       95.01       94.33      1.38 o 
  -3 -12   5       32.72       29.44      0.70 o 
  -2 -12   5     1000.17      966.40      9.31 o 
  -1 -12   5       39.45       38.80      1.26 o 
   0 -12   5        9.55        9.94      0.60 o 
   1 -12   5      154.32      143.76      2.48 o 
   2 -12   5       60.92       55.59      1.59 o 
   3 -12   5      139.16      135.23      2.42 o 
   4 -12   5        7.58        9.39      0.49 o 
  -5 -11   5        2.94        3.35      0.27 o 
  -4 -11   5      137.59      131.97      1.48 o 
  -3 -11   5      148.73      140.01      1.59 o 
  -2 -11   5        2.07        3.90      0.55 o 
  -1 -11   5       11.66        9.61      0.66 o 
   0 -11   5       14.39       12.41      0.71 o 
   1 -11   5      183.43      175.94      2.70 o 
   2 -11   5       91.90       86.99      1.98 o 
   3 -11   5       71.29       63.25      1.59 o 
   4 -11   5        6.12        6.81      0.49 o 
  -5 -10   5       22.07       20.71      0.66 o 
  -4 -10   5       43.93       42.05      1.10 o 
  -3 -10   5        2.67        2.25      0.23 o 
  -1 -10   5       18.94       18.68      0.82 o 
   0 -10   5        3.92        6.54      0.49 o 
   1 -10   5       17.26       16.97      0.77 o 
   2 -10   5       73.73       68.12      1.17 o 
   3 -10   5       29.84       30.83      1.10 o 
   4 -10   5       21.15       21.15      0.77 o 
  -5  -9   5       17.22       17.58      0.60 o 
  -4  -9   5       91.18       82.20      1.60 o 
  -3  -9   5        7.63        7.70      0.31 o 
  -2  -9   5      437.62      447.77      5.10 o 
  -1  -9   5       34.76       31.49      1.10 o 
   0  -9   5        0.20        0.60      0.27 o 
   1  -9   5       62.27       61.03      0.99 o 
   2  -9   5       90.74       85.25      1.28 o 
   3  -9   5       20.40       20.11      0.93 o 
   4  -9   5       27.53       31.93      0.99 o 
  -5  -8   5       40.64       42.16      0.93 o 
  -4  -8   5       23.16       20.16      0.77 o 
  -3  -8   5       52.34       52.94      1.37 o 
  -2  -8   5       60.76       63.02      1.54 o 
  -1  -8   5        3.75        4.06      0.44 o 
   0  -8   5      153.07      152.11      2.42 o 
   1  -8   5      211.22      219.55      2.92 o 
   2  -8   5      102.96       89.82      1.82 o 
   3  -8   5        1.68        2.47      0.38 o 
   4  -8   5        6.48        8.51      0.55 o 
  -5  -7   5       13.01       15.38      0.60 o 
  -4  -7   5       32.68       29.78      0.93 o 
  -3  -7   5       41.58       37.87      1.15 o 
  -2  -7   5       32.87       32.48      1.10 o 
  -1  -7   5       26.21       25.22      0.93 o 
   0  -7   5      315.60      312.79      2.56 o 
   1  -7   5      492.41      469.45      4.89 o 
   2  -7   5       55.45       51.68      1.32 o 
   3  -7   5        8.00        7.36      0.38 o 
   4  -7   5       14.19       18.24      0.77 o 
  -5  -6   5       26.79       27.25      0.77 o 
  -4  -6   5       37.73       35.12      1.04 o 
  -3  -6   5       76.23       73.38      1.60 o 
  -2  -6   5      120.99      119.71      2.15 o 
  -1  -6   5       22.03       24.45      0.93 o 
   0  -6   5      565.32      585.80     11.41 o 
   1  -6   5      105.34      103.71      1.82 o 
   2  -6   5       26.23       23.68      0.93 o 
   3  -6   5       24.27       22.25      0.64 o 
   4  -6   5        3.83        5.33      0.44 o 
  -5  -5   5       35.65       33.80      0.88 o 
  -4  -5   5       28.40       28.16      0.93 o 
  -3  -5   5      213.34      208.49      2.92 o 
  -2  -5   5       26.28       25.44      0.93 o 
  -1  -5   5       12.33       11.86      0.66 o 
   0  -5   5       32.64       31.46      0.64 o 
   1  -5   5        8.10        8.07      0.49 o 
   2  -5   5       55.70       52.45      1.37 o 
   3  -5   5       16.66       16.60      0.58 o 
   4  -5   5        8.38        9.94      0.55 o 
  -5  -4   5       16.35       18.95      0.66 o 
  -4  -4   5        1.31        0.88      0.19 o 
  -3  -4   5       32.49       27.86      0.99 o 
  -2  -4   5       63.38       70.50      1.59 o 
  -1  -4   5      186.91      187.56      2.65 o 
   0  -4   5       21.72       20.14      0.52 o 
   1  -4   5       55.06       52.62      1.26 o 
   2  -4   5       81.77       76.03      1.65 o 
   3  -4   5        8.00        7.12      0.66 o 
   4  -4   5        8.90        9.34      0.55 o 
  -5  -3   5        1.03        1.59      0.27 o 
  -4  -3   5        2.52        1.54      0.27 o 
  -3  -3   5       47.32       45.63      1.26 o 
  -2  -3   5      260.27      269.77      3.43 o 
  -1  -3   5       99.25       99.47      1.82 o 
   0  -3   5      125.76      126.64      2.04 o 
   1  -3   5       34.73       34.29      0.99 o 
   2  -3   5       41.50       36.83      1.10 o 
   3  -3   5       11.79       10.32      0.82 o 
   4  -3   5        3.37        4.17      0.38 o 
  -5  -2   5        3.64        3.68      0.38 o 
  -4  -2   5       15.47       15.16      0.71 o 
  -3  -2   5        7.88        8.18      0.55 o 
  -2  -2   5       39.13       45.18      1.21 o 
  -1  -2   5       61.42       60.72      1.37 o 
   0  -2   5       19.79       20.86      0.52 o 
   1  -2   5       91.64       92.78      1.71 o 
   2  -2   5        6.93        5.16      0.49 o 
   3  -2   5       54.49       46.51      1.26 o 
   4  -2   5        0.20        0.16      0.22 o 
  -5  -1   5        7.70        8.65      0.35 o 
  -4  -1   5       50.77       41.23      1.15 o 
  -3  -1   5       26.07       26.10      0.93 o 
  -2  -1   5       76.78       85.20      1.71 o 
  -1  -1   5      174.82      187.38      1.77 o 
   0  -1   5      195.39      184.74      2.48 o 
   1  -1   5      159.95      169.33      2.43 o 
   2  -1   5       26.13       23.35      0.88 o 
   3  -1   5       23.06       20.22      0.82 o 
   4  -1   5        1.36        0.88      0.27 o 
  -5   0   5       45.67       47.39      0.78 o 
  -4   0   5        9.67        8.79      0.55 o 
  -3   0   5        1.12       -0.11      0.27 o 
  -2   0   5        0.50        3.94      2.50 o 
  -1   0   5        0.74        1.99      1.26 o 
   0   0   5       47.83       41.67      1.04 o 
   1   0   5        3.78        2.47      0.33 o 
   2   0   5       27.18       24.40      0.93 o 
   3   0   5        2.82        3.19      0.38 o 
   4   0   5       11.41        8.73      0.49 o 
  -5   1   5        7.72        8.79      0.55 o 
  -4   1   5       50.74       41.07      1.15 o 
  -3   1   5       26.10       26.10      0.88 o 
  -2   1   5       76.75       83.86      1.10 o 
  -1   1   5      174.76      182.73      2.29 o 
   0   1   5      195.25      181.14      3.45 o 
   1   1   5      160.03      170.21      2.48 o 
   2   1   5       26.00       22.58      0.88 o 
   3   1   5       23.10       21.10      0.88 o 
   4   1   5        1.37        0.99      0.27 o 
  -5   2   5        3.62        3.30      0.33 o 
  -4   2   5       15.51       15.00      0.71 o 
  -3   2   5        7.82        7.96      0.49 o 
  -2   2   5       39.16       46.26      0.77 o 
  -1   2   5       61.51       60.67      0.91 o 
   0   2   5       19.93       20.79      0.52 o 
   1   2   5       91.63       93.55      1.71 o 
   2   2   5        6.96        5.22      0.49 o 
   3   2   5       54.44       47.01      1.32 o 
   4   2   5        0.21        0.11      0.22 o 
  -5   3   5        1.03        1.70      0.33 o 
  -4   3   5        2.52        1.37      0.33 o 
  -3   3   5       47.38       44.80      1.15 o 
  -2   3   5      260.26      274.80      3.37 o 
  -1   3   5       99.19      101.59      1.27 o 
   0   3   5      125.64      127.70      1.42 o 
   1   3   5       34.63       34.95      1.04 o 
   2   3   5       41.56       38.31      1.15 o 
   3   3   5       11.85        9.56      0.60 o 
   4   3   5        3.35        4.06      0.38 o 
  -5   4   5       16.31       18.62      0.71 o 
  -4   4   5        1.30        0.88      0.27 o 
  -3   4   5       32.50       25.83      0.88 o 
  -2   4   5       63.37       73.66      1.87 o 
  -1   4   5      186.95      187.81      1.81 o 
   0   4   5       21.81       19.91      0.52 o 
   1   4   5       55.18       55.20      1.32 o 
   2   4   5       81.79       74.16      1.65 o 
   3   4   5        7.91        7.09      0.55 o 
   4   4   5        8.92        9.12      0.49 o 
  -5   5   5       35.70       33.53      0.93 o 
  -4   5   5       28.46       26.15      0.93 o 
  -3   5   5      213.33      202.75      2.76 o 
  -2   5   5       26.28       25.23      0.58 o 
  -1   5   5       12.29       12.14      0.43 o 
   0   5   5       32.68       29.56      1.15 o 
   1   5   5        8.03        7.73      0.37 o 
   2   5   5       55.60       50.31      1.37 o 
   3   5   5       16.74       15.78      0.50 o 
   4   5   5        8.38        9.78      0.55 o 
  -5   6   5       26.78       26.38      0.82 o 
  -4   6   5       37.61       37.87      1.15 o 
  -3   6   5       76.21       68.76      1.43 o 
  -2   6   5      121.01      123.16      1.36 o 
  -1   6   5       22.01       24.17      0.69 o 
   0   6   5      565.07      572.94     12.41 o 
   1   6   5      105.30      102.08      1.32 o 
   2   6   5       26.30       23.85      0.93 o 
   3   6   5       24.24       22.43      0.58 o 
   4   6   5        3.83        5.43      0.29 o 
  -5   7   5       12.98       14.17      0.60 o 
  -4   7   5       32.77       32.31      0.72 o 
  -3   7   5       41.60       36.00      1.04 o 
  -2   7   5       32.88       33.33      0.66 o 
  -1   7   5       26.25       23.96      0.82 o 
   0   7   5      315.75      308.74      2.90 o 
   1   7   5      492.55      470.60      6.00 o 
   2   7   5       55.46       52.45      1.43 o 
   3   7   5        8.00        7.12      0.37 o 
   4   7   5       14.18       17.82      0.45 o 
  -5   8   5       40.64       41.89      1.04 o 
  -4   8   5       23.14       21.01      0.60 o 
  -3   8   5       52.32       49.86      1.21 o 
  -2   8   5       60.73       64.11      1.54 o 
  -1   8   5        3.73        3.52      0.27 o 
   0   8   5      153.09      154.18      2.26 o 
   1   8   5      211.09      217.60      3.20 o 
   2   8   5      102.97       93.40      1.93 o 
   3   8   5        1.72        1.84      0.20 o 
   4   8   5        6.51        8.56      0.33 o 
  -5   9   5       17.26       17.20      0.66 o 
  -4   9   5       91.14       84.79      1.90 o 
  -3   9   5        7.65        8.16      0.44 o 
  -2   9   5      437.68      450.70      2.71 o 
  -1   9   5       34.77       32.36      0.74 o 
   0   9   5        0.19        0.33      0.22 o 
   1   9   5       62.36       60.25      1.03 o 
   2   9   5       90.73       85.06      1.87 o 
   3   9   5       20.31       20.13      0.47 o 
   4   9   5       27.46       33.88      0.66 o 
  -5  10   5       22.02       19.78      0.66 o 
  -4  10   5       43.96       43.29      0.85 o 
  -2  10   5       68.18       72.86      1.04 o 
  -1  10   5       18.93       18.40      0.77 o 
   0  10   5        3.90        4.89      0.44 o 
   1  10   5       17.21       16.70      0.77 o 
   2  10   5       73.63       68.66      0.77 o 
   3  10   5       29.95       30.27      0.69 o 
   4  10   5       21.21       22.53      0.66 o 
  -5  11   5        2.96        3.46      0.33 o 
  -4  11   5      137.52      129.98      3.53 o 
  -3  11   5      148.64      141.80      2.31 o 
  -2  11   5        2.02        4.01      0.38 o 
  -1  11   5       11.64        9.17      0.60 o 
   0  11   5       14.45       13.02      0.66 o 
   1  11   5      183.50      176.98      1.91 o 
   2  11   5       92.13       88.71      0.88 o 
   3  11   5       71.26       64.96      0.99 o 
   4  11   5        6.12        6.54      0.38 o 
  -5  12   5       12.18       11.48      0.33 o 
  -4  12   5       95.14       96.00      2.78 o 
  -3  12   5       32.87       30.26      0.93 o 
  -2  12   5     1000.21      988.27      6.26 o 
  -1  12   5       39.53       36.82      1.15 o 
   0  12   5        9.49        8.24      0.55 o 
   1  12   5      154.20      145.98      1.71 o 
   2  12   5       60.68       55.06      0.80 o 
   3  12   5      139.12      134.35      2.45 o 
   4  12   5        7.50        9.94      0.44 o 
  -5  13   5        8.23        7.69      0.25 o 
  -4  13   5       13.20       13.44      0.48 o 
  -3  13   5      324.83      299.27      3.76 o 
  -2  13   5      228.40      217.30      2.08 o 
  -1  13   5       12.08       10.99      0.66 o 
   0  13   5       86.60       77.91      1.71 o 
   1  13   5      348.88      332.89      2.89 o 
   2  13   5       27.76       28.67      0.57 o 
   3  13   5       28.51       31.61      1.62 o 
   4  13   5       32.83       39.90      0.88 o 
  -5  14   5       16.35       17.59      0.37 o 
  -4  14   5       14.25       13.46      0.47 o 
  -3  14   5       81.16       74.76      1.65 o 
  -2  14   5       14.33       14.20      0.50 o 
  -1  14   5        1.80        1.59      0.33 o 
   0  14   5       62.23       56.91      1.43 o 
   1  14   5      103.08       99.30      1.40 o 
   2  14   5       37.12       35.36      0.55 o 
   3  14   5        7.16        4.78      0.44 o 
   4  14   5       25.00       24.07      0.66 o 
  -5  15   5        7.91        7.31      0.33 o 
  -4  15   5        2.83        3.16      0.27 o 
  -3  15   5       20.89       17.58      0.77 o 
  -2  15   5        1.27        1.51      0.14 o 
  -1  15   5       32.39       30.83      1.10 o 
   0  15   5       76.84       62.49      1.54 o 
   1  15   5       50.85       44.57      0.62 o 
   2  15   5       11.26       10.52      0.37 o 
   3  15   5       26.18       22.69      0.77 o 
   4  15   5        8.68        9.67      0.38 o 
  -4  16   5        7.71        8.63      0.37 o 
  -3  16   5       48.30       48.43      1.26 o 
  -2  16   5      159.66      152.43      1.49 o 
  -1  16   5        2.58        3.19      0.38 o 
   0  16   5       18.03       18.13      0.82 o 
   1  16   5      110.20      102.18      1.54 o 
   2  16   5        5.54        4.40      0.25 o 
   3  16   5       24.51       27.14      0.82 o 
   4  16   5        1.06        1.26      0.16 o 
  -4  17   5       11.78       11.29      0.41 o 
  -3  17   5        0.04        0.05      0.27 o 
  -2  17   5       45.21       41.38      0.73 o 
  -1  17   5       12.88       13.85      0.54 o 
   0  17   5        2.24        1.69      0.18 o 
   1  17   5      106.56       98.10      1.14 o 
   2  17   5       13.71       14.48      0.48 o 
   3  17   5        0.12        0.49      0.22 o 
  -4  18   5        2.04        2.06      0.19 o 
  -3  18   5       39.54       37.26      1.10 o 
  -2  18   5        5.87        5.20      0.28 o 
  -1  18   5       21.34       21.92      0.99 o 
   0  18   5       18.39       13.43      0.41 o 
   1  18   5       27.85       27.20      0.64 o 
   2  18   5        1.29        1.34      0.25 o 
   3  18   5        2.48        2.58      0.27 o 
  -4  19   5       11.69       12.67      0.66 o 
  -3  19   5       81.66       82.38      1.09 o 
  -2  19   5       20.24       18.69      0.58 o 
  -1  19   5        2.38        1.90      0.31 o 
   0  19   5        4.18        5.11      0.27 o 
   1  19   5        0.65        1.05      0.17 o 
   2  19   5        3.94        4.50      0.29 o 
   3  19   5        0.32        0.55      0.22 o 
  -4  20   5       11.79       12.87      0.37 o 
  -3  20   5        4.43        6.40      0.31 o 
  -2  20   5       18.71       17.89      0.49 o 
  -1  20   5       22.77       18.19      0.58 o 
   0  20   5       50.15       44.81      1.12 o 
   1  20   5       23.31       21.81      0.64 o 
   2  20   5       10.04       10.35      0.77 o 
   3  20   5       10.34       11.86      0.49 o 
  -4  21   5       11.12       13.01      0.37 o 
  -3  21   5        2.49        2.82      0.23 o 
  -2  21   5        2.33        2.32      0.21 o 
  -1  21   5        6.44        7.18      0.38 o 
   0  21   5       17.21       15.72      0.44 o 
   1  21   5       12.94       12.96      0.71 o 
   2  21   5       15.23       14.85      0.46 o 
   3  21   5       11.40       12.30      0.49 o 
  -4  22   5        2.84        3.02      0.17 o 
  -3  22   5       16.74       13.45      0.36 o 
  -2  22   5       48.39       50.83      0.85 o 
  -1  22   5        5.41        4.51      0.33 o 
   0  22   5       26.03       24.38      0.52 o 
   1  22   5        7.52        6.70      0.55 o 
   2  22   5       18.98       19.34      0.77 o 
  -3  23   5        0.92        1.27      0.14 o 
  -2  23   5       11.17       14.07      0.40 o 
  -1  23   5       31.94       30.99      0.73 o 
   0  23   5       18.29       15.37      0.41 o 
   1  23   5       56.31       54.98      1.37 o 
   2  23   5       15.68       15.60      0.66 o 
  -3  24   5       35.66       40.99      1.24 o 
  -2  24   5       20.12       19.49      0.46 o 
  -1  24   5       12.77        8.79      0.41 o 
   0  24   5        2.14        1.71      0.18 o 
   1  24   5       11.86       12.25      0.66 o 
   2  24   5        6.98        8.24      0.49 o 
  -3  25   5       12.32       12.47      0.55 o 
  -2  25   5       46.33       53.72      0.83 o 
  -1  25   5       15.48       15.19      0.50 o 
   0  25   5        4.87        3.24      0.20 o 
   1  25   5        0.39        0.33      0.22 o 
   2  25   5        2.07        4.12      0.33 o 
  -3  26   5        8.41       10.82      0.44 o 
  -2  26   5        7.96        9.61      0.34 o 
  -1  26   5        7.89        8.72      0.37 o 
   0  26   5        1.71        1.76      0.33 o 
   1  26   5        7.41        7.91      0.49 o 
   2  26   5        1.68        2.80      0.27 o 
  -2  27   5        1.86        2.23      0.19 o 
  -1  27   5       10.77       11.64      0.38 o 
   0  27   5       10.09        9.01      0.49 o 
   1  27   5        4.83        5.16      0.38 o 
  -2  28   5        0.20        0.55      0.16 o 
  -1  28   5        1.70        2.20      0.33 o 
   0  28   5       14.76       13.02      0.55 o 
  -1  29   5        0.52        1.21      0.22 o 
   0  29   5        0.59        0.55      0.16 o 
  -1 -27   6        1.13        0.99      0.22 o 
  -1 -26   6        0.19       -0.11      0.22 o 
   0 -26   6       12.47       15.55      0.55 o 
  -2 -25   6        4.97        6.59      0.38 o 
  -1 -25   6        0.93        0.77      0.22 o 
   0 -25   6        3.35        4.01      0.33 o 
   1 -25   6        3.76        3.19      0.27 o 
  -2 -24   6        6.81        6.92      0.44 o 
  -1 -24   6        4.67        3.95      0.38 o 
   0 -24   6        7.39        6.48      0.44 o 
   1 -24   6        0.68        0.66      0.22 o 
  -3 -23   6        3.60        4.12      0.27 o 
  -2 -23   6       20.99       29.94      0.60 o 
   0 -23   6       13.32       11.92      0.60 o 
   1 -23   6        0.81        0.49      0.22 o 
  -3 -22   6       67.64       78.85      1.32 o 
  -2 -22   6        4.71        4.06      0.38 o 
   0 -22   6        9.07        9.01      0.55 o 
   1 -22   6        5.16        4.12      0.44 o 
   2 -22   6       27.39       34.23      0.85 o 
  -3 -21   6        1.78        2.09      0.27 o 
  -2 -21   6       87.55       88.49      1.60 o 
   0 -21   6       20.47       17.53      0.82 o 
   1 -21   6       26.43       25.94      0.93 o 
   2 -21   6       12.00       14.89      0.60 o 
  -3 -20   6        0.28        0.22      0.22 o 
  -2 -20   6       71.76       75.74      1.54 o 
   0 -20   6       21.47       18.24      0.82 o 
   1 -20   6       10.94       11.29      0.45 o 
   2 -20   6        5.14        6.10      0.44 o 
  -4 -19   6        1.69        1.21      0.22 o 
  -3 -19   6        0.50        0.71      0.27 o 
  -2 -19   6       15.29       14.06      0.66 o 
   0 -19   6       68.23       64.62      1.59 o 
   1 -19   6        0.79        1.09      0.21 o 
   2 -19   6        3.90        4.56      0.38 o 
  -4 -18   6        2.80        2.20      0.27 o 
  -3 -18   6       16.68       15.17      0.45 o 
  -2 -18   6       14.13       13.46      0.66 o 
  -1 -18   6       11.80       12.63      0.66 o 
   0 -18   6       14.98       15.22      0.82 o 
   1 -18   6       11.09        9.58      0.69 o 
   2 -18   6        8.42        8.46      0.55 o 
   3 -18   6        2.32        2.20      0.27 o 
  -4 -17   6        3.58        4.20      0.23 o 
  -3 -17   6       24.91       24.68      0.69 o 
  -2 -17   6       14.00       15.11      0.71 o 
  -1 -17   6        6.31        7.93      0.71 o 
   0 -17   6       16.44       15.88      0.82 o 
   1 -17   6       42.42       40.67      0.87 o 
   2 -17   6       22.22       22.75      0.88 o 
   3 -17   6        1.24        2.14      0.27 o 
  -4 -16   6       27.12       27.67      0.52 o 
  -3 -16   6       24.85       22.64      0.58 o 
  -2 -16   6       18.59       17.99      0.96 o 
  -1 -16   6        7.71        6.22      0.37 o 
   0 -16   6       80.39       72.50      1.76 o 
   1 -16   6      117.61      110.42      1.52 o 
   2 -16   6       37.49       38.58      1.15 o 
   3 -16   6        2.30        3.68      0.33 o 
  -4 -15   6       49.77       55.58      0.80 o 
  -3 -15   6       36.55       32.86      0.70 o 
  -2 -15   6      176.23      171.94      1.97 o 
  -1 -15   6       72.89       71.47      1.21 o 
   1 -15   6       29.91       29.46      0.76 o 
   2 -15   6       37.33       34.90      1.10 o 
   3 -15   6       17.47       19.89      0.71 o 
  -4 -14   6      101.91      105.50      1.17 o 
  -3 -14   6        9.40       10.09      0.41 o 
  -2 -14   6        8.08        7.99      0.43 o 
  -1 -14   6       15.13       15.27      0.56 o 
   0 -14   6       73.83       71.58      1.22 o 
   1 -14   6       14.46       15.87      0.82 o 
   2 -14   6        6.72        6.87      0.55 o 
   3 -14   6       17.62       19.83      0.77 o 
  -4 -13   6        3.08        3.51      0.25 o 
  -3 -13   6       27.80       27.46      0.66 o 
  -2 -13   6       24.20       23.28      0.68 o 
  -1 -13   6       25.19       22.32      0.66 o 
   0 -13   6       25.47       24.84      0.91 o 
   1 -13   6      124.62      127.41      2.37 o 
   2 -13   6        1.22        1.70      0.38 o 
   3 -13   6        3.74        3.46      0.38 o 
  -4 -12   6        3.51        4.53      0.27 o 
  -3 -12   6       97.57       96.95      1.28 o 
  -2 -12   6        3.52        3.31      0.29 o 
  -1 -12   6       94.89       90.64      1.38 o 
   0 -12   6        1.86        1.88      0.27 o 
   1 -12   6      293.14      285.08      3.81 o 
   2 -12   6       11.91       12.91      0.71 o 
   3 -12   6        0.37        0.33      0.22 o 
  -5 -11   6        4.04        5.00      0.27 o 
  -4 -11   6        3.82        4.39      0.30 o 
  -3 -11   6        4.69        5.48      0.74 o 
  -2 -11   6       37.17       33.62      0.81 o 
  -1 -11   6       21.59       22.53      0.70 o 
   0 -11   6       16.69       17.01      1.07 o 
   1 -11   6       63.97       63.40      1.59 o 
   2 -11   6       15.74       15.38      0.77 o 
   3 -11   6        3.61        3.35      0.38 o 
  -5 -10   6        0.90        0.99      0.22 o 
  -4 -10   6       67.16       63.91      1.32 o 
  -3 -10   6       26.13       23.48      0.62 o 
  -2 -10   6       38.24       37.48      0.85 o 
  -1 -10   6       48.83       49.64      1.43 o 
   0 -10   6      224.50      221.28      3.20 o 
   1 -10   6        3.16        3.30      0.44 o 
   2 -10   6       15.86       14.83      0.77 o 
   3 -10   6       13.99       17.08      0.77 o 
  -5  -9   6        4.02        4.17      0.27 o 
  -4  -9   6        9.94        8.51      0.49 o 
  -3  -9   6       72.01       70.17      1.59 o 
  -2  -9   6        5.76        5.23      0.37 o 
  -1  -9   6      251.53      240.07      3.48 o 
   0  -9   6      185.82      180.96      2.81 o 
   1  -9   6       82.27       80.16      1.28 o 
   2  -9   6       27.16       25.44      0.99 o 
   3  -9   6        2.33        3.68      0.44 o 
   4  -9   6        5.36        7.69      0.38 o 
  -5  -8   6       59.76       62.77      1.05 o 
  -4  -8   6        3.17        3.30      0.38 o 
  -3  -8   6        1.35        1.68      0.23 o 
  -2  -8   6       19.00       18.13      0.60 o 
  -1  -8   6        0.87        0.44      0.33 o 
   0  -8   6       82.03       82.63      1.76 o 
   1  -8   6      120.99      115.08      2.17 o 
   2  -8   6       31.79       29.67      1.10 o 
   3  -8   6        1.53        1.32      0.33 o 
   4  -8   6       16.60       22.42      0.66 o 
  -5  -7   6       13.18       14.45      0.49 o 
  -4  -7   6       73.18       69.09      1.38 o 
  -3  -7   6       41.96       39.48      0.80 o 
  -2  -7   6      293.75      277.42      3.81 o 
  -1  -7   6      194.13      190.21      2.98 o 
   0  -7   6       58.53       54.93      1.43 o 
   1  -7   6       19.96       19.78      0.82 o 
   2  -7   6       26.67       26.15      0.70 o 
   3  -7   6        6.04        6.39      0.33 o 
   4  -7   6        3.90        5.22      0.33 o 
  -5  -6   6       16.86       15.99      0.55 o 
  -4  -6   6       14.00       13.84      0.66 o 
  -3  -6   6      100.21       94.06      1.32 o 
  -2  -6   6        8.77        9.23      0.66 o 
  -1  -6   6       20.16       21.48      0.93 o 
   0  -6   6       10.60        9.94      0.60 o 
   1  -6   6        9.74       10.93      0.60 o 
   2  -6   6       35.09       32.91      0.82 o 
   3  -6   6        3.03        3.67      0.29 o 
   4  -6   6        0.05        0.16      0.16 o 
  -5  -5   6        1.05        1.87      0.27 o 
  -4  -5   6      103.98       92.25      1.65 o 
  -3  -5   6        5.08        5.60      0.44 o 
  -2  -5   6       41.38       38.69      1.26 o 
  -1  -5   6        4.49        4.56      0.49 o 
   0  -5   6       11.74       10.88      0.66 o 
   1  -5   6        9.65        8.18      0.55 o 
   2  -5   6       48.36       44.95      0.91 o 
   3  -5   6       14.97       14.54      0.60 o 
   4  -5   6        1.42        1.70      0.22 o 
  -5  -4   6        0.11        0.11      0.22 o 
  -4  -4   6       34.50       27.59      0.88 o 
  -3  -4   6       43.08       37.49      1.04 o 
  -2  -4   6       52.33       50.08      1.43 o 
  -1  -4   6       33.69       29.62      1.04 o 
   0  -4   6       11.00       10.11      0.60 o 
   1  -4   6       14.48       11.10      0.60 o 
   2  -4   6       34.41       34.56      0.80 o 
   3  -4   6       20.52       19.54      0.58 o 
   4  -4   6        4.35        4.72      0.33 o 
  -5  -3   6        5.15        4.50      0.33 o 
  -4  -3   6        4.12        4.21      0.27 o 
  -3  -3   6       81.48       79.60      1.65 o 
  -2  -3   6        1.57        1.15      0.33 o 
  -1  -3   6        5.75        5.55      0.49 o 
   0  -3   6       77.80       75.09      1.65 o 
   1  -3   6        9.61        8.29      0.55 o 
   2  -3   6        0.68        0.48      0.21 o 
   3  -3   6       50.15       50.35      1.79 o 
   4  -3   6        0.53        0.38      0.13 o 
  -5  -2   6       21.49       22.03      0.66 o 
  -4  -2   6        0.79        0.63      0.19 o 
  -3  -2   6      119.75      108.57      1.98 o 
  -2  -2   6       45.38       47.88      1.32 o 
  -1  -2   6       12.79       15.11      0.77 o 
   0  -2   6      109.59      105.80      1.98 o 
   1  -2   6       15.45       13.90      0.71 o 
   2  -2   6       57.88       50.37      1.95 o 
   3  -2   6        8.40        6.98      0.55 o 
   4  -2   6        1.08        0.71      0.22 o 
  -5  -1   6       16.40       15.99      0.60 o 
  -4  -1   6       11.60       11.37      0.60 o 
  -3  -1   6        1.05        1.15      0.27 o 
  -2  -1   6        8.01        6.87      0.55 o 
  -1  -1   6        2.79        2.47      0.38 o 
   0  -1   6       77.70       80.20      1.65 o 
   1  -1   6       10.21        9.72      0.60 o 
   2  -1   6       55.83       47.19      1.02 o 
   3  -1   6        4.61        3.08      0.38 o 
   4  -1   6        9.76        9.72      0.44 o 
  -5   0   6        5.83        6.32      0.38 o 
  -4   0   6       98.52       91.96      1.65 o 
  -3   0   6        0.26       -0.16      0.27 o 
  -2   0   6       80.27       82.96      1.76 o 
  -1   0   6        1.32        1.81      0.33 o 
   0   0   6       15.21       16.48      0.77 o 
   1   0   6        2.58        2.20      0.33 o 
   2   0   6       31.96       27.33      0.58 o 
   3   0   6       17.21       13.13      0.66 o 
   4   0   6        2.35        2.42      0.27 o 
  -5   1   6       16.36       15.27      0.60 o 
  -4   1   6       11.58       10.99      0.60 o 
  -3   1   6        1.07        1.37      0.33 o 
  -2   1   6        8.02        6.92      0.55 o 
  -1   1   6        2.76        2.25      0.33 o 
   0   1   6       77.59       79.65      1.65 o 
   1   1   6       10.16        9.39      0.60 o 
   2   1   6       55.91       48.65      0.75 o 
   3   1   6        4.58        3.35      0.38 o 
   4   1   6        9.75       10.00      0.44 o 
  -5   2   6       21.56       22.47      0.47 o 
  -4   2   6        0.79        0.60      0.27 o 
  -3   2   6      119.72      110.61      2.04 o 
  -2   2   6       45.35       48.76      1.32 o 
  -1   2   6       12.82       13.50      0.48 o 
   0   2   6      109.79      106.85      1.93 o 
   1   2   6       15.50       14.83      0.71 o 
   2   2   6       57.80       51.32      0.78 o 
   3   2   6        8.44        7.58      0.55 o 
   4   2   6        1.08        0.66      0.22 o 
  -5   3   6        5.11        4.49      0.25 o 
  -4   3   6        4.17        3.90      0.38 o 
  -3   3   6       81.49       77.56      1.14 o 
  -2   3   6        1.58        0.66      0.27 o 
  -1   3   6        5.76        5.03      0.31 o 
   0   3   6       77.71       74.81      1.60 o 
   1   3   6        9.57        7.96      0.55 o 
   2   3   6        0.68        0.16      0.17 o 
   3   3   6       50.13       48.49      1.21 o 
   4   3   6        0.53        0.60      0.16 o 
  -5   4   6        0.12       -0.09      0.16 o 
  -4   4   6       34.43       28.47      0.93 o 
  -3   4   6       43.09       38.74      0.80 o 
  -2   4   6       52.37       51.73      1.37 o 
  -1   4   6       33.68       30.86      0.93 o 
   0   4   6       10.93        8.90      0.39 o 
   1   4   6       14.52       10.88      0.66 o 
   2   4   6       34.41       35.93      0.66 o 
   3   4   6       20.53       18.57      0.77 o 
   4   4   6        4.34        5.44      0.33 o 
  -5   5   6        1.06        1.76      0.19 o 
  -4   5   6      104.05       92.52      1.71 o 
  -3   5   6        5.09        5.55      0.33 o 
  -2   5   6       41.35       37.65      1.15 o 
  -1   5   6        4.49        4.73      0.31 o 
   0   5   6       11.83        9.72      0.43 o 
   1   5   6        9.64        8.18      0.55 o 
   2   5   6       48.39       44.98      0.73 o 
   3   5   6       14.96       14.34      0.66 o 
   4   5   6        1.43        1.59      0.22 o 
  -5   6   6       16.86       16.10      0.55 o 
  -4   6   6       13.97       13.57      0.66 o 
  -3   6   6      100.21       94.83      1.79 o 
  -2   6   6        8.75        9.56      0.60 o 
  -1   6   6       20.17       21.50      1.59 o 
   0   6   6       10.66        9.32      0.71 o 
   1   6   6        9.70        9.83      0.60 o 
   2   6   6       35.10       31.98      0.51 o 
   3   6   6        3.05        3.08      0.38 o 
  -5   7   6       13.21       14.50      0.55 o 
  -4   7   6       73.18       71.26      1.43 o 
  -3   7   6       41.96       39.84      0.93 o 
  -2   7   6      293.81      292.56      3.65 o 
  -1   7   6      194.14      190.13      2.59 o 
   0   7   6       58.47       53.57      1.15 o 
   1   7   6       19.97       18.38      0.58 o 
   2   7   6       26.59       26.02      0.47 o 
   3   7   6        6.03        5.87      0.29 o 
  -5   8   6       59.70       62.11      1.10 o 
  -4   8   6        3.19        2.89      0.25 o 
  -3   8   6        1.36        1.40      0.21 o 
  -2   8   6       19.01       19.50      0.82 o 
  -1   8   6        0.87        1.43      0.27 o 
   0   8   6       81.77       78.28      1.71 o 
   1   8   6      121.10      113.49      0.90 o 
   2   8   6       31.91       30.60      0.51 o 
   3   8   6        1.52        1.79      0.21 o 
  -5   9   6        4.07        4.23      0.27 o 
  -4   9   6        9.90        8.56      0.37 o 
  -3   9   6       71.99       69.90      1.54 o 
  -2   9   6        5.67        4.90      0.33 o 
  -1   9   6      251.46      241.51      3.37 o 
   0   9   6      186.28      170.59      2.70 o 
   1   9   6       82.10       77.82      1.14 o 
   2   9   6       27.06       25.18      0.47 o 
   3   9   6        2.36        3.96      0.25 o 
  -5  10   6        0.88        0.82      0.22 o 
  -4  10   6       67.21       64.38      0.96 o 
  -3  10   6       26.16       22.98      0.64 o 
  -2  10   6       38.27       37.36      0.81 o 
  -1  10   6       48.88       47.66      1.32 o 
   0  10   6      224.20      211.89      3.15 o 
   1  10   6        3.19        3.05      0.17 o 
   2  10   6       15.92       14.58      0.41 o 
   3  10   6       13.95       17.25      0.66 o 
  -5  11   6        4.02        4.56      0.27 o 
  -4  11   6        3.80        4.51      0.27 o 
  -3  11   6        4.69        4.93      0.33 o 
  -2  11   6       37.18       33.56      1.51 o 
  -1  11   6       21.62       21.00      0.51 o 
   0  11   6       16.77       15.45      0.37 o 
   1  11   6       64.13       62.49      0.82 o 
   2  11   6       15.73       14.93      0.52 o 
   3  11   6        3.63        3.57      0.33 o 
  -4  12   6        3.51        4.72      0.38 o 
  -3  12   6       97.54       98.48      3.52 o 
  -2  12   6        3.49        3.04      0.29 o 
  -1  12   6       94.81       92.21      1.09 o 
   0  12   6        1.89        1.87      0.19 o 
   1  12   6      292.86      274.85      2.43 o 
   2  12   6       11.88       12.58      0.45 o 
   3  12   6        0.36        0.33      0.22 o 
  -4  13   6        3.07        4.06      0.38 o 
  -3  13   6       27.79       29.04      0.70 o 
  -2  13   6       24.22       22.59      0.66 o 
  -1  13   6       25.24       23.26      0.63 o 
   0  13   6       25.47       24.00      0.53 o 
   1  13   6      124.85      126.78      1.16 o 
   2  13   6        1.23        1.43      0.27 o 
   3  13   6        3.75        3.24      0.33 o 
  -4  14   6      101.97      108.35      1.71 o 
  -3  14   6        9.41       10.03      0.43 o 
  -2  14   6        8.08        8.49      0.42 o 
  -1  14   6       15.14       15.83      0.54 o 
   0  14   6       73.75       71.47      0.91 o 
   1  14   6       14.41       17.11      0.50 o 
   2  14   6        6.76        6.59      0.49 o 
   3  14   6       17.62       18.18      0.60 o 
  -4  15   6       49.69       57.46      0.82 o 
  -3  15   6       36.55       33.44      0.74 o 
  -2  15   6      176.21      171.48      1.91 o 
  -1  15   6       72.88       72.87      1.70 o 
   0  15   6       36.59       36.64      0.82 o 
   1  15   6       29.86       28.46      1.04 o 
   2  15   6       37.24       36.42      0.74 o 
   3  15   6       17.47       18.57      0.60 o 
  -4  16   6       27.17       28.47      0.54 o 
  -3  16   6       24.85       22.50      0.58 o 
  -2  16   6       18.61       17.56      0.82 o 
  -1  16   6        7.71        6.29      0.55 o 
   0  16   6       80.22       76.34      1.64 o 
   1  16   6      117.66      109.02      1.42 o 
   2  16   6       37.60       40.10      0.76 o 
   3  16   6        2.31        3.35      0.27 o 
  -4  17   6        3.57        4.40      0.23 o 
  -3  17   6       24.91       23.55      0.58 o 
  -2  17   6       13.98       14.98      0.50 o 
  -1  17   6        6.31        6.99      0.58 o 
   0  17   6       16.50       17.36      0.79 o 
   1  17   6       42.44       40.34      1.21 o 
   2  17   6       22.14       22.91      0.82 o 
  -4  18   6        2.78        1.87      0.16 o 
  -3  18   6       16.69       15.22      0.47 o 
  -2  18   6       14.12       13.24      0.48 o 
  -1  18   6       11.80       11.31      0.68 o 
   0  18   6       14.99       15.92      1.02 o 
   1  18   6       11.07        9.80      0.58 o 
   2  18   6        8.46        8.40      0.49 o 
  -4  19   6        1.72        1.41      0.16 o 
  -3  19   6        0.49        0.52      0.11 o 
  -2  19   6       15.30       13.95      0.49 o 
  -1  19   6       15.28       12.47      0.46 o 
   0  19   6       68.26       66.88      1.59 o 
   1  19   6        0.78        1.22      0.32 o 
   2  19   6        3.87        4.72      0.38 o 
  -3  20   6        0.29        0.20      0.10 o 
  -2  20   6       71.79       73.10      1.43 o 
  -1  20   6        6.40        7.60      0.37 o 
   0  20   6       21.37       18.68      0.54 o 
   1  20   6       10.97       11.37      0.66 o 
   2  20   6        5.17        3.19      1.59 o 
  -3  21   6        1.78        1.84      0.14 o 
  -2  21   6       87.52       86.31      1.16 o 
  -1  21   6        1.30        1.81      0.23 o 
   0  21   6       20.52       18.07      0.69 o 
   1  21   6       26.41       25.99      0.93 o 
   2  21   6       12.00        5.33      1.59 o 
  -3  22   6       67.62       78.81      0.71 o 
  -2  22   6        4.71        4.29      0.29 o 
  -1  22   6        1.59        1.29      0.21 o 
   0  22   6        9.12        8.48      0.34 o 
   1  22   6        5.18        0.60      1.48 o 
  -2  23   6       21.00       29.42      0.59 o 
  -1  23   6       13.46       13.74      0.46 o 
   0  23   6       13.27       11.98      0.38 o 
   1  23   6        0.80       -0.05      1.21 o 
  -2  24   6        6.81        6.25      0.29 o 
  -1  24   6        4.68        4.16      0.25 o 
   0  24   6        7.41        5.93      0.44 o 
   1  24   6        0.67        0.05      1.04 o 
  -2  25   6        4.97        6.58      0.25 o 
  -1  25   6        0.92        0.87      0.17 o 
   0  25   6        3.36        3.90      0.33 o 
  -1  26   6        0.19       -0.05      0.16 o 
   0  26   6       12.45       16.43      0.55 o 
  -1  27   6        1.13        1.15      0.22 o 
  -1 -23   7        5.33        5.77      0.38 o 
   0 -23   7       15.09       19.06      0.60 o 
  -1 -22   7        3.01        3.02      0.33 o 
   0 -22   7       11.94       12.90      0.37 o 
  -2 -21   7        5.92        6.89      0.27 o 
  -1 -21   7        5.07        5.71      0.44 o 
   0 -21   7       24.81       24.15      0.54 o 
   1 -21   7       12.09       10.27      0.49 o 
  -2 -20   7       13.90       13.30      0.63 o 
  -1 -20   7       45.23       47.89      1.21 o 
   0 -20   7       28.89       34.13      0.68 o 
   1 -20   7       17.21       19.50      0.66 o 
  -3 -19   7        5.77        5.99      0.38 o 
  -2 -19   7        0.29        0.71      0.19 o 
  -1 -19   7       18.59       17.36      0.77 o 
   0 -19   7       20.03       21.63      0.56 o 
   1 -19   7        6.76        7.95      0.33 o 
  -3 -18   7        3.07        3.68      0.33 o 
  -2 -18   7        0.94        0.87      0.17 o 
  -1 -18   7       23.82       24.82      1.21 o 
   0 -18   7        6.54        6.65      0.47 o 
   1 -18   7        1.65        2.08      0.21 o 
   2 -18   7        8.99        9.35      0.31 o 
  -3 -17   7        1.17        1.54      0.27 o 
  -2 -17   7        0.82        0.69      0.19 o 
  -1 -17   7       36.03       35.86      1.48 o 
   0 -17   7       65.34       68.04      1.09 o 
   1 -17   7        7.41        7.58      0.35 o 
   2 -17   7        7.55        8.71      0.31 o 
  -3 -16   7        3.26        2.97      0.33 o 
  -2 -16   7       15.46       14.87      0.50 o 
  -1 -16   7        0.56        1.06      0.21 o 
   0 -16   7      119.12      118.22      1.52 o 
   1 -16   7       19.21       19.85      0.56 o 
   2 -16   7        3.09        4.17      0.38 o 
  -3 -15   7        0.66        0.64      0.16 o 
  -2 -15   7       85.02       83.61      1.21 o 
  -1 -15   7       39.41       42.25      2.34 o 
   0 -15   7       85.06       82.93      1.26 o 
   1 -15   7        7.41        8.03      0.39 o 
   2 -15   7        1.60        1.87      0.27 o 
  -4 -14   7        1.67        1.92      0.22 o 
  -3 -14   7        0.98        1.21      0.17 o 
  -2 -14   7       56.29       56.11      0.97 o 
  -1 -14   7       14.15       13.70      0.52 o 
   0 -14   7       26.01       26.00      0.72 o 
   1 -14   7        0.18        0.09      0.17 o 
   2 -14   7        3.78        4.34      0.38 o 
  -4 -13   7        2.67        2.11      0.16 o 
  -3 -13   7       15.99       17.24      0.49 o 
  -2 -13   7       13.56       15.38      0.77 o 
  -1 -13   7        0.67        0.55      0.19 o 
   0 -13   7       42.68       38.83      0.87 o 
   1 -13   7        2.99        2.70      0.27 o 
   2 -13   7       16.43       17.41      0.71 o 
  -4 -12   7       27.36       33.81      0.52 o 
  -3 -12   7        1.03        1.27      0.33 o 
  -2 -12   7        8.09        9.45      0.60 o 
  -1 -12   7        2.76        2.60      0.22 o 
   0 -12   7       86.95       78.14      1.26 o 
   1 -12   7        4.11        3.97      0.31 o 
   2 -12   7       13.48       13.24      0.66 o 
  -4 -11   7        4.94        5.77      0.23 o 
  -3 -11   7        0.75        0.67      0.17 o 
  -2 -11   7        2.13        1.87      0.38 o 
  -1 -11   7       15.46       16.58      0.46 o 
   0 -11   7       23.91       23.41      0.70 o 
   1 -11   7        4.27        3.65      0.31 o 
   2 -11   7       10.15        9.50      0.60 o 
   3 -11   7       16.03       20.33      0.60 o 
  -4 -10   7        2.46        1.04      0.22 o 
  -3 -10   7        0.25       -0.05      0.22 o 
  -2 -10   7        4.34        3.95      0.44 o 
  -1 -10   7       76.58       80.62      1.06 o 
   0 -10   7        0.98        1.29      0.27 o 
   1 -10   7       18.05       16.86      0.63 o 
   2 -10   7        8.52        9.34      0.60 o 
   3 -10   7        3.21        4.12      0.33 o 
  -4  -9   7        1.25        0.88      0.22 o 
  -3  -9   7       28.35       28.96      0.99 o 
  -2  -9   7       67.91       65.06      1.15 o 
  -1  -9   7       75.94       73.09      1.01 o 
   0  -9   7       19.94       22.58      0.68 o 
   1  -9   7       27.43       26.91      0.74 o 
   2  -9   7       10.29       11.31      0.66 o 
   3  -9   7        7.75       11.48      0.33 o 
  -4  -8   7        5.37        4.75      0.23 o 
  -3  -8   7        0.27        0.42      0.17 o 
  -2  -8   7       36.39       37.08      1.32 o 
  -1  -8   7        3.65        4.62      0.24 o 
   0  -8   7       90.65       95.91      1.44 o 
   1  -8   7       17.39       18.90      0.88 o 
   2  -8   7        2.35        2.75      0.38 o 
   3  -8   7       26.14       32.74      1.24 o 
  -4  -7   7        4.73        5.22      0.41 o 
  -3  -7   7        2.86        3.03      0.36 o 
  -2  -7   7       21.92       22.66      0.52 o 
  -1  -7   7      122.92      124.40      2.21 o 
   0  -7   7       45.53       47.08      1.22 o 
   1  -7   7        2.47        2.69      0.44 o 
   2  -7   7        0.76        0.60      0.27 o 
   3  -7   7        7.09        8.46      0.31 o 
  -4  -6   7        1.33        0.75      0.22 o 
  -3  -6   7       21.86       23.96      0.58 o 
  -2  -6   7       74.53       76.18      0.96 o 
  -1  -6   7       27.14       27.95      0.51 o 
   0  -6   7       42.48       43.28      0.63 o 
   1  -6   7        3.12        3.24      0.44 o 
   2  -6   7        1.61        2.03      0.38 o 
   3  -6   7        8.47        9.49      0.33 o 
  -4  -5   7       19.96       19.69      1.02 o 
  -3  -5   7       16.92       17.86      0.55 o 
  -2  -5   7        1.01        1.24      0.23 o 
  -1  -5   7       31.34       32.24      0.54 o 
   0  -5   7      146.83      154.85      1.28 o 
   1  -5   7       14.37       13.34      0.50 o 
   2  -5   7        7.19        8.84      0.60 o 
   3  -5   7        9.02       12.80      0.55 o 
  -4  -4   7        3.00        2.15      0.19 o 
  -3  -4   7       27.48       27.64      0.88 o 
  -2  -4   7       24.36       25.04      0.48 o 
  -1  -4   7       96.21       93.59      0.85 o 
   0  -4   7      165.26      179.70      1.56 o 
   1  -4   7       13.24       12.53      0.47 o 
   2  -4   7       27.61       28.83      0.70 o 
   3  -4   7       10.61       12.36      0.55 o 
  -4  -3   7       10.12       11.15      0.39 o 
  -3  -3   7       10.85       10.99      0.60 o 
  -2  -3   7        4.80        5.19      0.23 o 
  -1  -3   7        2.65        2.22      0.16 o 
   0  -3   7        4.67        5.05      0.27 o 
   1  -3   7        7.70        7.31      0.30 o 
   2  -3   7       73.10       70.32      1.09 o 
   3  -3   7       17.83       19.34      0.66 o 
  -4  -2   7      113.54      105.97      1.65 o 
  -3  -2   7       13.96       14.61      0.66 o 
  -2  -2   7        2.35        2.49      0.18 o 
  -1  -2   7       29.29       31.14      0.60 o 
   0  -2   7       39.30       39.06      0.70 o 
   1  -2   7       29.18       25.99      0.85 o 
   2  -2   7       35.03       34.09      0.96 o 
   3  -2   7        1.27        1.04      0.27 o 
  -4  -1   7       20.45       21.07      0.51 o 
  -3  -1   7       17.75       15.60      0.50 o 
  -2  -1   7        1.22        1.54      0.16 o 
  -1  -1   7        7.83        6.93      0.31 o 
   0  -1   7       78.77       78.35      1.68 o 
   1  -1   7       29.75       25.95      0.75 o 
   2  -1   7       11.35       10.77      0.45 o 
   3  -1   7        2.17        1.87      0.27 o 
  -4   0   7        1.05        1.21      0.27 o 
  -3   0   7       37.33       37.22      0.91 o 
  -2   0   7        0.20        0.28      0.12 o 
  -1   0   7       40.37       37.58      0.65 o 
   0   0   7       20.83       18.59      0.46 o 
   1   0   7       29.42       27.61      0.57 o 
   2   0   7        2.01        2.24      0.27 o 
   3   0   7        2.40        1.81      0.27 o 
  -4   1   7       20.48       21.21      0.51 o 
  -3   1   7       17.75       16.43      0.52 o 
  -2   1   7        1.22        1.27      0.17 o 
  -1   1   7        7.83        7.01      0.31 o 
   0   1   7       78.91       77.45      2.09 o 
   1   1   7       29.74       25.47      1.15 o 
   2   1   7       11.32       10.18      0.45 o 
   3   1   7        2.17        2.09      0.27 o 
  -4   2   7      113.50      106.39      2.12 o 
  -3   2   7       13.96       14.07      0.48 o 
  -2   2   7        2.37        2.40      0.27 o 
  -1   2   7       29.30       30.47      0.60 o 
   0   2   7       39.13       38.74      0.84 o 
   1   2   7       29.20       26.03      0.66 o 
   2   2   7       35.07       34.12      0.76 o 
   3   2   7        1.27        1.59      0.33 o 
  -4   3   7       10.12       11.54      0.39 o 
  -3   3   7       10.86       10.68      0.42 o 
  -2   3   7        4.80        5.29      0.27 o 
  -1   3   7        2.65        2.19      0.21 o 
   0   3   7        4.62        4.87      0.34 o 
   1   3   7        7.67        7.34      0.43 o 
   2   3   7       73.07       70.58      1.09 o 
   3   3   7       17.83       19.17      0.66 o 
  -4   4   7        3.00        2.20      0.27 o 
  -3   4   7       27.47       26.71      0.52 o 
  -2   4   7       24.33       24.78      0.54 o 
  -1   4   7       96.15       92.71      1.06 o 
   0   4   7      165.61      176.62      2.71 o 
   1   4   7       13.27       13.05      0.40 o 
   2   4   7       27.62       28.32      1.59 o 
   3   4   7       10.61       10.66      0.49 o 
  -4   5   7       19.98       19.72      0.66 o 
  -3   5   7       16.91       17.94      0.42 o 
  -2   5   7        1.00        1.30      0.20 o 
  -1   5   7       31.39       32.06      0.60 o 
   0   5   7      146.52      154.62      1.87 o 
   1   5   7       14.35       12.90      0.40 o 
   2   5   7        7.17        8.55      0.39 o 
   3   5   7        9.02       11.15      0.49 o 
  -4   6   7        1.30        0.88      0.22 o 
  -3   6   7       21.86       23.48      0.49 o 
  -2   6   7       74.59       75.59      0.81 o 
  -1   6   7       27.19       28.10      0.56 o 
   0   6   7       42.51       42.88      0.72 o 
   1   6   7        3.12        4.05      0.38 o 
   2   6   7        1.64        2.34      0.25 o 
   3   6   7        8.47        9.78      0.44 o 
  -4   7   7        4.74        5.33      0.33 o 
  -3   7   7        2.87        3.14      0.21 o 
  -2   7   7       21.90       23.11      0.76 o 
  -1   7   7      122.82      126.35      3.19 o 
   0   7   7       45.65       46.66      1.07 o 
   1   7   7        2.46        2.39      0.27 o 
   2   7   7        0.74        0.38      0.27 o 
  -4   8   7        5.37        5.22      0.23 o 
  -3   8   7        0.27        0.39      0.14 o 
  -2   8   7       36.36       37.13      0.66 o 
  -1   8   7        3.67        4.96      0.32 o 
   0   8   7       90.58       95.15      2.37 o 
   1   8   7       17.43       18.23      0.56 o 
   2   8   7        2.36        2.20      0.33 o 
   3   8   7       26.17       34.13      0.82 o 
  -4   9   7        1.24        1.04      0.22 o 
  -3   9   7       28.35       30.61      0.60 o 
  -2   9   7       67.95       64.81      1.10 o 
  -1   9   7       76.03       70.40      1.71 o 
   0   9   7       19.93       22.66      0.93 o 
   1   9   7       27.39       26.80      0.68 o 
   2   9   7       10.29       10.93      0.60 o 
  -4  10   7        2.47        1.15      0.22 o 
  -3  10   7        0.25        0.11      0.16 o 
  -2  10   7        4.32        4.12      0.33 o 
  -1  10   7       76.47       79.54      1.82 o 
   0  10   7        0.97        1.07      0.32 o 
   1  10   7       18.09       16.86      0.58 o 
   2  10   7        8.53       10.27      0.55 o 
  -4  11   7        4.92        6.04      0.38 o 
  -3  11   7        0.75        0.63      0.19 o 
  -2  11   7        2.13        1.66      0.25 o 
  -1  11   7       15.49       16.31      0.82 o 
   0  11   7       24.00       24.01      0.88 o 
   1  11   7        4.25        3.41      0.38 o 
   2  11   7       10.13       12.63      0.60 o 
  -4  12   7       27.38       33.74      0.77 o 
  -3  12   7        1.03        1.11      0.19 o 
  -2  12   7        8.08        9.16      0.41 o 
  -1  12   7        2.78        3.09      0.52 o 
   0  12   7       86.83       78.74      1.50 o 
   1  12   7        4.13        4.56      0.85 o 
   2  12   7       13.51       17.91      0.71 o 
  -4  13   7        2.65        2.09      0.22 o 
  -3  13   7       15.99       17.31      0.50 o 
  -2  13   7       13.57       15.21      1.02 o 
  -1  13   7        0.67        0.51      0.27 o 
   0  13   7       42.82       37.82      3.41 o 
   1  13   7        2.99        1.87      1.81 o 
   2  13   7       16.39       23.29      0.77 o 
  -4  14   7        1.68        1.92      0.22 o 
  -3  14   7        0.98        1.17      0.19 o 
  -2  14   7       56.31       55.41      0.97 o 
  -1  14   7       14.12       13.94      0.73 o 
   1  14   7        0.18        0.93      1.87 o 
   2  14   7        3.82        2.20      1.59 o 
  -3  15   7        0.66        0.59      0.19 o 
  -2  15   7       85.01       83.55      1.18 o 
  -1  15   7       39.43       40.76      1.18 o 
   0  15   7       85.09       85.66      1.60 o 
   2  15   7        1.61        0.55      1.43 o 
  -3  16   7        3.26        2.97      0.23 o 
  -2  16   7       15.42       14.63      0.48 o 
  -1  16   7        0.56        0.54      0.60 o 
   0  16   7      119.12      121.86      2.09 o 
   2  16   7        3.08        2.14      1.37 o 
  -3  17   7        1.18        1.45      0.13 o 
  -2  17   7        0.84        0.55      0.27 o 
  -1  17   7       36.01       34.99      1.52 o 
   0  17   7       65.39       67.98      1.48 o 
  -3  18   7        3.08        3.40      0.16 o 
  -2  18   7        0.97        0.99      0.17 o 
  -1  18   7       23.82       24.23      1.07 o 
   0  18   7        6.51        6.25      0.43 o 
   1  18   7        1.66        1.10      1.59 o 
  -3  19   7        5.76        5.60      0.33 o 
  -2  19   7        0.29        0.65      0.17 o 
  -1  19   7       18.62       18.33      0.63 o 
   0  19   7       19.97       22.47      0.77 o 
  -2  20   7       13.87       12.90      0.38 o 
  -1  20   7       45.19       50.94      1.02 o 
   0  20   7       28.99       34.57      0.88 o 
   1  20   7       17.26        5.49      1.65 o 
  -2  21   7        5.93        6.61      0.29 o 
  -1  21   7        5.10        5.96      0.29 o 
   1  21   7       12.05        3.08      1.37 o 
  -2  22   7        3.85        5.46      0.33 o 
  -1  22   7        3.02        3.03      0.21 o 
  -1  23   7        5.32        5.80      0.25 o 
  -1 -18   8       12.11       16.21      0.60 o 
  -1 -17   8       14.17       14.28      0.60 o 
   0 -17   8        4.66        5.05      0.33 o 
  -1 -16   8       15.12       15.77      0.66 o 
   0 -16   8        3.30        3.57      0.33 o 
   1 -16   8        2.04        2.09      0.22 o 
  -1 -15   8       16.48       15.88      0.66 o 
   0 -15   8        6.41        6.70      0.38 o 
   1 -15   8        6.65        6.65      0.38 o 
  -2 -14   8        2.63        2.97      0.33 o 
  -1 -14   8        3.91        3.57      0.38 o 
   0 -14   8        0.35        0.38      0.22 o 
   1 -14   8        7.42        6.37      0.38 o 
  -3 -13   8        0.64        0.71      0.22 o 
  -2 -13   8        7.32        7.36      0.44 o 
  -1 -13   8        1.67        1.92      0.33 o 
   0 -13   8        2.90        2.64      0.33 o 
   1 -13   8        6.48        5.77      0.38 o 
  -3 -12   8       35.52       39.69      0.88 o 
  -2 -12   8       11.61       13.90      0.66 o 
  -1 -12   8        3.31        3.40      0.38 o 
   0 -12   8       12.90       13.24      0.60 o 
   1 -12   8        5.26        5.22      0.38 o 
  -3 -11   8        1.06        1.37      0.27 o 
  -2 -11   8        2.93        2.91      0.38 o 
  -1 -11   8       20.64       21.59      0.88 o 
   0 -11   8       14.55       16.15      0.71 o 
   1 -11   8        3.22        3.57      0.38 o 
   2 -11   8       41.41       48.34      0.93 o 
  -3 -10   8        4.84        5.99      0.38 o 
  -2 -10   8       19.89       19.50      0.77 o 
  -1 -10   8        3.05        2.91      0.38 o 
   0 -10   8       59.99       62.80      1.37 o 
   1 -10   8        2.38        3.30      0.38 o 
   2 -10   8       16.39       19.56      0.60 o 
  -2  -9   8        3.65        3.95      0.44 o 
  -1  -9   8        6.75        7.63      0.55 o 
   0  -9   8       31.89       33.36      1.04 o 
   1  -9   8        8.04        8.73      0.55 o 
   2  -9   8       14.20       18.84      0.60 o 
  -3  -8   8        0.27        0.05      0.16 o 
  -2  -8   8       20.99       22.58      0.71 o 
  -1  -8   8       17.88       20.27      0.71 o 
   0  -8   8        1.76        1.56      0.21 o 
   1  -8   8        3.88        3.79      0.38 o 
   2  -8   8        2.13        2.58      0.27 o 
  -3  -7   8        0.30        0.27      0.16 o 
  -2  -7   8        3.72        3.90      0.33 o 
  -1  -7   8       12.72       15.44      0.66 o 
   0  -7   8       14.51       13.98      0.46 o 
   1  -7   8        3.03        2.58      0.38 o 
   2  -7   8        0.38        0.27      0.22 o 
  -3  -6   8        1.08        1.04      0.22 o 
  -2  -6   8        1.56        2.14      0.33 o 
  -1  -6   8       33.23       39.02      1.04 o 
   0  -6   8       10.62       10.00      0.41 o 
   1  -6   8       12.84       12.36      0.66 o 
   2  -6   8        0.85        1.43      0.27 o 
  -3  -5   8        0.53        0.66      0.22 o 
  -2  -5   8       54.83       59.38      1.26 o 
  -1  -5   8       67.34       78.92      1.54 o 
   0  -5   8        2.22        2.22      0.23 o 
   1  -5   8       12.88       14.06      0.71 o 
   2  -5   8        7.08       10.05      0.49 o 
  -4  -4   8        0.49        0.38      0.16 o 
  -3  -4   8       60.42       63.14      1.21 o 
  -2  -4   8       90.16       93.00      1.65 o 
  -1  -4   8       34.96       38.14      1.04 o 
   0  -4   8        2.43        2.30      0.25 o 
   1  -4   8        2.77        2.36      0.38 o 
   2  -4   8        6.22        7.24      0.52 o 
  -4  -3   8       20.03       19.12      0.55 o 
  -3  -3   8        0.81        0.66      0.22 o 
  -2  -3   8       26.48       28.19      0.88 o 
  -1  -3   8        9.45       11.70      0.60 o 
   0  -3   8       35.70       39.74      0.77 o 
   1  -3   8       27.16       25.30      0.64 o 
   2  -3   8        5.48        7.15      0.55 o 
  -4  -2   8       12.21       12.03      0.44 o 
  -3  -2   8        1.69        1.48      0.27 o 
  -2  -2   8        9.73       11.31      0.60 o 
  -1  -2   8      108.18      112.40      1.93 o 
   0  -2   8       54.32       54.60      1.26 o 
   1  -2   8       40.39       41.81      0.83 o 
   2  -2   8        1.84        2.45      0.21 o 
  -4  -1   8       11.72       17.36      0.49 o 
  -3  -1   8        4.71        5.38      0.38 o 
  -2  -1   8        2.72        3.95      0.38 o 
  -1  -1   8       34.47       39.11      1.32 o 
   0  -1   8       23.01       23.49      0.60 o 
   1  -1   8       39.89       43.62      0.86 o 
   2  -1   8        2.40        2.64      0.21 o 
  -4   0   8       27.21       27.65      0.66 o 
  -3   0   8        0.02        0.22      0.22 o 
  -2   0   8        4.50        3.99      0.29 o 
  -1   0   8        1.44        2.07      0.25 o 
   0   0   8        1.91        1.26      0.33 o 
   1   0   8       36.71       44.49      0.85 o 
   2   0   8        1.19        1.57      0.17 o 
  -4   1   8       11.73       16.37      0.49 o 
  -3   1   8        4.72        5.11      0.38 o 
  -2   1   8        2.71        4.06      0.38 o 
  -1   1   8       34.47       38.49      0.68 o 
   0   1   8       22.90       23.46      0.62 o 
   1   1   8       39.96       45.06      0.86 o 
   2   1   8        2.40        2.83      0.22 o 
  -4   2   8       12.19       11.43      0.44 o 
  -3   2   8        1.69        1.59      0.27 o 
  -2   2   8        9.74       11.09      0.45 o 
  -1   2   8      108.17      112.56      1.31 o 
   0   2   8       54.50       55.00      1.81 o 
   1   2   8       40.33       41.31      0.82 o 
   2   2   8        1.83        2.92      0.52 o 
  -4   3   8       20.04       18.46      0.49 o 
  -3   3   8        0.81        0.66      0.22 o 
  -2   3   8       26.50       29.72      0.66 o 
  -1   3   8        9.44       11.05      0.45 o 
   0   3   8       35.58       38.77      0.77 o 
   1   3   8       27.17       25.39      0.62 o 
   2   3   8        5.48        7.52      0.44 o 
  -4   4   8        0.49        0.33      0.16 o 
  -3   4   8       60.42       60.71      0.89 o 
  -2   4   8       90.14       91.88      1.60 o 
  -1   4   8       35.01       36.95      0.77 o 
   0   4   8        2.46        2.21      0.25 o 
   1   4   8        2.79        2.62      0.27 o 
   2   4   8        6.22        6.65      0.44 o 
  -3   5   8        0.53        0.74      0.25 o 
  -2   5   8       54.83       57.63      1.29 o 
  -1   5   8       67.28       76.66      1.32 o 
   0   5   8        2.21        2.43      0.25 o 
   1   5   8       12.87       13.60      0.47 o 
   2   5   8        7.07        9.23      0.49 o 
  -3   6   8        1.08        1.14      0.17 o 
  -2   6   8        1.56        1.96      0.22 o 
  -1   6   8       33.25       38.12      0.77 o 
   0   6   8       10.64        9.59      0.49 o 
   1   6   8       12.85       12.20      0.43 o 
   2   6   8        0.85        0.99      0.22 o 
  -3   7   8        0.30        0.32      0.25 o 
  -2   7   8        3.73        3.77      0.30 o 
  -1   7   8       12.76       14.31      0.48 o 
   0   7   8       14.49       13.08      0.45 o 
   1   7   8        3.02        2.69      0.38 o 
   2   7   8        0.38        0.49      0.22 o 
  -3   8   8        0.28        0.13      0.13 o 
  -2   8   8       20.98       21.32      0.71 o 
  -1   8   8       17.85       19.36      0.54 o 
   0   8   8        1.77        1.63      0.24 o 
   1   8   8        3.89        3.19      0.33 o 
   2   8   8        2.13        4.28      0.33 o 
  -3   9   8        0.25        0.27      0.22 o 
  -2   9   8        3.67        3.90      0.26 o 
  -1   9   8        6.77        7.25      0.34 o 
   0   9   8       31.85       33.53      0.66 o 
   1   9   8        8.02        9.28      0.49 o 
   2   9   8       14.19       22.14      0.66 o 
  -3  10   8        4.84        5.99      0.38 o 
  -2  10   8       19.88       18.95      0.77 o 
  -1  10   8        3.04        2.80      0.38 o 
   0  10   8       60.07       65.39      1.37 o 
   1  10   8        2.39        4.83      0.38 o 
  -3  11   8        1.06        1.43      0.22 o 
  -2  11   8        2.94        2.80      0.38 o 
  -1  11   8       20.64       20.88      0.82 o 
   0  11   8       14.52        8.13      2.20 o 
   1  11   8        3.22        0.22      1.26 o 
  -3  12   8       35.53       38.81      0.88 o 
  -2  12   8       11.61       14.12      0.66 o 
  -1  12   8        3.31        3.19      0.38 o 
   0  12   8       12.88        6.48      1.92 o 
   1  12   8        5.24        0.66      1.37 o 
  -3  13   8        0.63        0.77      0.22 o 
  -2  13   8        7.34        7.47      0.49 o 
  -1  13   8        1.67        1.54      0.27 o 
   0  13   8        2.91        0.49      1.54 o 
   1  13   8        6.50        1.10      1.37 o 
  -2  14   8        2.60        2.75      0.33 o 
  -1  14   8        3.88        3.57      0.38 o 
   0  14   8        0.36        0.22      1.48 o 
   1  14   8        7.43        1.65      1.32 o 
  -2  15   8       11.72       11.65      0.37 o 
  -1  15   8       16.50       15.82      0.66 o 
   0  15   8        6.39        1.87      1.43 o 
   1  15   8        6.63        1.15      1.26 o 
  -2  16   8        0.94        0.77      0.16 o 
  -1  16   8       15.11       16.32      0.60 o 
   0  16   8        3.33        0.82      1.32 o 
   1  16   8        2.05        0.16      1.04 o 
  -2  17   8        4.72        6.72      0.25 o 
  -1  17   8       14.20       14.23      0.55 o 
  -1  18   8       12.09       16.04      0.55 o 
  -1  -8   9        0.62        0.55      0.16 o 
   0  -8   9       17.76       18.30      0.60 o 
  -2  -7   9        5.56        6.43      0.33 o 
  -1  -7   9       14.65       15.11      0.49 o 
   0  -7   9        3.26        3.30      0.33 o 
  -2  -6   9       41.00       42.89      0.82 o 
  -1  -6   9       48.08       52.07      0.93 o 
   0  -6   9        4.41        4.56      0.38 o 
  -2  -5   9        4.90        4.94      0.33 o 
  -1  -5   9        9.27       11.00      0.38 o 
   0  -5   9       15.71       16.98      0.60 o 
  -2  -4   9        2.44        2.97      0.27 o 
  -1  -4   9        2.06        2.22      0.22 o 
   0  -4   9       14.43       15.27      0.60 o 
   1  -4   9        0.17        0.16      0.16 o 
  -2  -3   9        8.44        9.34      0.44 o 
  -1  -3   9        0.39        0.47      0.19 o 
   0  -3   9       18.46       18.84      0.66 o 
   1  -3   9        6.83        8.22      0.27 o 
  -2  -2   9       17.94       18.68      0.60 o 
  -1  -2   9        7.55        7.83      0.31 o 
   0  -2   9       24.12       24.23      0.77 o 
   1  -2   9        4.57        5.03      0.23 o 
  -2  -1   9       15.92       16.76      0.55 o 
  -1  -1   9        7.24        7.44      0.31 o 
   0  -1   9       26.39       26.87      0.82 o 
   1  -1   9        2.09        2.36      0.19 o 
  -2   0   9        2.65        2.86      0.27 o 
  -1   0   9       31.86       31.89      1.43 o 
   0   0   9       29.84       31.33      0.88 o 
   1   0   9        6.25        5.47      0.23 o 
  -2   1   9       15.90       16.26      0.55 o 
  -1   1   9        7.25        7.30      0.44 o 
   0   1   9       26.48       27.86      0.82 o 
   1   1   9        2.08        1.96      0.33 o 
  -2   2   9       17.98       17.36      0.60 o 
  -1   2   9        7.54        8.07      0.44 o 
   0   2   9       24.07       24.95      0.77 o 
   1   2   9        4.56        4.28      0.33 o 
  -2   3   9        8.39        8.62      0.44 o 
  -1   3   9        0.39        0.44      0.22 o 
   0   3   9       18.45       19.12      0.66 o 
  -2   4   9        2.45        2.69      0.27 o 
  -1   4   9        2.07        2.36      0.27 o 
   0   4   9       14.47       14.89      0.55 o 
  -2   5   9        4.91        4.61      0.33 o 
  -1   5   9        9.24       10.60      0.44 o 
   0   5   9       15.69       19.01      0.60 o 
  -2   6   9       40.99       34.86      0.77 o 
  -1   6   9       48.13       42.56      0.88 o 
   0   6   9        4.41        7.85      0.44 o 
  -2   7   9        5.54        4.50      0.27 o 
  -1   7   9       14.61       16.92      0.60 o 
  -2   8   9        4.10        6.32      0.38 o 
  -1   8   9        0.63        0.42      0.16 o 
  -2   9   9        1.31        1.59      0.22 o 
  -1   9   9        6.54        7.41      0.38 o 
  -1  10   9       15.71       18.13      0.55 o 
                                                 
